# Supplementary material for: A Network Approach for the Accurate Characterization of Water Lines Observable in Astronomical Masers and Extragalactic Environments
Source: ACS Earth Space Chem. 2024 Aug 9;8(9):1901–12. doi: 10.1021/acsearthspacechem.4c00161 (PMC11417992; doi:10.1021/acsearthspacechem.4c00161)
Supplement: Supplementary file 2 — sp4c00161_si_002.zip [file sp4c00161_si_002.zip]

Archive with 6 entries (5 files):
- rev2_SI/
- rev2_SI/README.txt
- rev2_SI/table_S1.txt
- rev2_SI/table_S2.txt
- rev2_SI/table_S3.txt
- rev2_SI/table_S4.txt
