# Supplementary material for: A Network Approach for the Accurate Characterization of Water Lines Observable in Astronomical Masers and Extragalactic Environments
Source: ACS Earth Space Chem. 2024 Aug 9;8(9):1901–12. doi: 10.1021/acsearthspacechem.4c00161 (PMC11417992; doi:10.1021/acsearthspacechem.4c00161)
Supplement: Supplementary file 2 — sp4c00161_si_002.zip [file sp4c00161_si_002.zip › rev2_SI/README.txt]

Supporting Information for the paper 

"A network approach for the accurate characterization of water lines observable in astronomical 
masers and extragalactic environments" 

by

W. Ubachs [1*], A. G. Császár [2-3], M. L. Diouf [1], F. M. J. Cozijn [1], and R. Tóbiás [2-3*]

[1] Department of Physics and Astronomy, LaserLaB, Vrije Universiteit, 
	De Boelelaan 1081, 1081 HV Amsterdam, The Netherlands
[2] Institute of  Chemistry, ELTE Eötvös Loránd University, 
	H-1518 Budapest 112, P.O. Box 32, Hungary

[3] HUN-REN-ELTE Complex Chemical Systems Research Group, 
	H-1117 Budapest, Pázmány Péter sétány 1/A, Hungary
	
[*] Corresponding authors:
	- W. Ubachs [email: w.m.g.ubachs@vu.nl]
	- R. Tóbiás [email: roland.tobias@ttk.elte.hu]

Four files:

table_S1.txt  : List of new experimental H2O-16 transitions recorded with the NICE-OHMS technique
table_S2.txt  : List of new experimental H2O-18 transitions recorded with the NICE-OHMS technique
table_S3.txt  : Detailed comparison of previous laboratory measurement results with the SNAPS-predicted 
				frequencies obtained for the H2O-16 lines of Table 2 in the main text
table_S4.txt  : Detailed comparison of previous laboratory measurement results with the SNAPS-predicted 
				frequencies obtained for the H2O-18 lines of Table 3 in the main text
