# Supplementary material for: A Network Approach for the Accurate Characterization of Water Lines Observable in Astronomical Masers and Extragalactic Environments
Source: ACS Earth Space Chem. 2024 Aug 9;8(9):1901–12. doi: 10.1021/acsearthspacechem.4c00161 (PMC11417992; doi:10.1021/acsearthspacechem.4c00161)
Supplement: Supplementary file 2 — sp4c00161_si_002.zip [file sp4c00161_si_002.zip › rev2_SI/table_S1.txt]

%%%%%%%%%%%%%%%%%%%%%%%%%%%%%%%%%%%%%%%%%%%%%%%%%%%%%%%%%%%%%%%%%%%%%%%%%%%%%%%%%%%%%%%%%%%%%%%%%%%%%%%%%%%%%%%%%%%%%%%%%%
%
% List of new experimental H2O-16 transitions recorded with the NICE-OHMS technique
%
%%%%%%%%%%%%%%%%%%%%%%%%%%%%%%%%%%%%%%%%%%%%%%%%%%%%%%%%%%%%%%%%%%%%%%%%%%%%%%%%%%%%%%%%%%%%%%%%%%%%%%%%%%%%%%%%%%%%%%%%%%
%
% Notes:
%
%       (a) freq                      : frequency of the observed line in kHz
%       (b) unc                       : total frequency uncertainty in kHz 
%                                       (see https://doi.org/10.1038/s42004-024-01103-8)
%       (c) upper state (six columns) : rovibrational assignment (v_1, v_2, v_3, J, K_a, and K_c) 
%                                       of the upper state  
%       (d) lower state (six columns) : rovibrational assignment (v_1, v_2, v_3, J, K_a, and K_c) 
%                                       of the lower state  
%       (e) line tag                  : line identifier
%       (f) pres                      : total pressure within the water cell
%       (g) unc_stat                  : statistical uncertainty (see https://doi.org/10.1038/s42004-024-01103-8)
%       (h) unc_day                   : day-to-day uncertainty (see https://doi.org/10.1038/s42004-024-01103-8)
%       (j) unc_pres                  : pressure-shift uncertainty (see https://doi.org/10.1038/s42004-024-01103-8)
%       (k) unc_pow                   : power-shift uncertainty (see https://doi.org/10.1038/s42004-024-01103-8)
%
%%%%%%%%%%%%%%%%%%%%%%%%%%%%%%%%%%%%%%%%%%%%%%%%%%%%%%%%%%%%%%%%%%%%%%%%%%%%%%%%%%%%%%%%%%%%%%%%%%%%%%%%%%%%%%%%%%%%%%%%%

         freq/kHz    unc/kHz     upper state      lower state        line tag       pres/Pa  unc_stat/kHz  unc_day/kHz  unc_pres/kHz  unc_pow/kHz
   210761755868.8       51.2     0 3 1 6 5 2      0 1 0 7 3 5        24UbCsDiCo.1      0.55          50.0          1.5          11.0          0.5
   210826297225.3        6.7     1 1 1 6 2 5      0 1 0 7 2 6        24UbCsDiCo.2      0.25           4.2          1.5           5.0          0.5
   211120145828.8        3.0     2 0 0 5 4 2      0 0 0 5 5 1        24UbCsDiCo.3      0.10           1.6          1.5           2.0          0.5
   213934698814.1        2.3     1 0 1 3 2 1      0 0 0 4 2 2        24UbCsDiCo.4      0.05           1.4          1.5           1.0          0.5
   214323335908.9        7.0     1 1 1 7 5 3      0 1 0 7 5 2        24UbCsDiCo.5      0.25           4.7          1.5           5.0          0.5
   218258351906.2        2.7     2 0 0 5 4 2      0 0 0 5 3 3        24UbCsDiCo.6      0.02           2.2          1.5           0.4          0.5
   219063350000.9        1.8     2 0 0 6 6 0      0 0 0 6 5 1        24UbCsDiCo.7      0.01           0.8          1.5           0.2          0.5
   219319439434.0        2.2     1 0 1 3 2 1      0 0 0 2 2 0        24UbCsDiCo.8      0.02           1.5          1.5           0.4          0.5
   219651805235.8        5.4     1 1 1 6 2 5      0 1 0 5 2 4        24UbCsDiCo.9      0.25           1.2          1.5           5.0          0.5
   249181073419.9       10.9     1 1 1 6 5 2      0 0 0 7 7 1        24UbCsDiCo.10     0.50           4.0          1.5          10.0          0.5
   250114135377.1        2.5     0 3 1 6 4 2      0 0 0 7 4 3        24UbCsDiCo.11     0.09           0.6          1.5           1.8          0.5
   251242164156.9        2.5     1 1 1 7 2 6      0 0 0 8 4 5        24UbCsDiCo.12     0.09           0.8          1.5           1.8          0.5
   251386571392.8        2.4     0 3 1 7 5 3      0 0 0 8 5 4        24UbCsDiCo.13     0.09           0.3          1.5           1.8          0.5
   252142342842.5        2.6     0 3 1 6 5 2      0 0 0 7 5 3        24UbCsDiCo.14     0.08           1.3          1.5           1.6          0.5
