# Supplementary material for: A Network Approach for the Accurate Characterization of Water Lines Observable in Astronomical Masers and Extragalactic Environments
Source: ACS Earth Space Chem. 2024 Aug 9;8(9):1901–12. doi: 10.1021/acsearthspacechem.4c00161 (PMC11417992; doi:10.1021/acsearthspacechem.4c00161)
Supplement: Supplementary file 2 — sp4c00161_si_002.zip [file sp4c00161_si_002.zip › rev2_SI/table_S2.txt]

%%%%%%%%%%%%%%%%%%%%%%%%%%%%%%%%%%%%%%%%%%%%%%%%%%%%%%%%%%%%%%%%%%%%%%%%%%%%%%%%%%%%%%%%%%%%%%%%%%%%%%%%%%%%%%%%%%%%%%%%%%
%
% List of new experimental H2O-18 transitions recorded with the NICE-OHMS technique
%
%%%%%%%%%%%%%%%%%%%%%%%%%%%%%%%%%%%%%%%%%%%%%%%%%%%%%%%%%%%%%%%%%%%%%%%%%%%%%%%%%%%%%%%%%%%%%%%%%%%%%%%%%%%%%%%%%%%%%%%%%%
%
% Notes:
%
%       (a) freq                      : frequency of the observed line in kHz
%       (b) unc                       : total frequency uncertainty in kHz 
%                                       (see https://doi.org/10.1038/s42004-024-01103-8)
%       (c) upper state (six columns) : rovibrational assignment (v_1, v_2, v_3, J, K_a, and K_c) 
%                                       of the upper state  
%       (d) lower state (six columns) : rovibrational assignment (v_1, v_2, v_3, J, K_a, and K_c) 
%                                       of the lower state  
%       (e) line tag                  : line identifier
%       (f) pres                      : total pressure within the water cell
%       (g) unc_stat                  : statistical uncertainty (see https://doi.org/10.1038/s42004-024-01103-8)
%       (h) unc_day                   : day-to-day uncertainty (see https://doi.org/10.1038/s42004-024-01103-8)
%       (j) unc_pres                  : pressure-shift uncertainty (see https://doi.org/10.1038/s42004-024-01103-8)
%       (k) unc_pow                   : power-shift uncertainty (see https://doi.org/10.1038/s42004-024-01103-8)
%
%%%%%%%%%%%%%%%%%%%%%%%%%%%%%%%%%%%%%%%%%%%%%%%%%%%%%%%%%%%%%%%%%%%%%%%%%%%%%%%%%%%%%%%%%%%%%%%%%%%%%%%%%%%%%%%%%%%%%%%%%

         freq/kHz    unc/kHz     upper state      lower state        line tag       pres/Pa  unc_stat/kHz  unc_day/kHz  unc_pres/kHz  unc_pow/kHz
   217879222532.8        3.7     1 0 1 9 3 6      0 0 0 9 3 7        24UbCsDiCo.1      0.07           3.0          1.5           1.4          0.5
   214778899384.2        3.7     2 0 0 9 5 5      0 0 0 10 2 8       24UbCsDiCo.2      0.07           3.0          1.5           1.4          0.5
   217733343682.5        4.2     2 0 0 9 5 5      0 0 0 9 4 6        24UbCsDiCo.3      0.12           3.0          1.5           2.4          0.5
   218129328936.8        4.9     2 0 0 8 3 5      0 0 0 7 4 4        24UbCsDiCo.4      0.12           4.0          1.5           2.4          0.5
   213512114337.3        4.2     2 0 0 8 3 5      0 0 0 9 2 8        24UbCsDiCo.5      0.12           3.0          1.5           2.4          0.5
   219557374515.1        4.2     0 0 2 8 0 8      0 0 0 7 3 5        24UbCsDiCo.6      0.12           3.0          1.5           2.4          0.5
   216453568294.1        4.2     0 0 2 8 0 8      0 0 0 9 1 9        24UbCsDiCo.7      0.12           3.0          1.5           2.4          0.5
   216715103815.8        4.2     0 0 2 10 1 9     0 0 0 10 2 8       24UbCsDiCo.8      0.12           3.0          1.5           2.4          0.5
   214144113987.0        4.9     0 0 2 10 1 9     0 0 0 11 2 10      24UbCsDiCo.9      0.12           4.0          1.5           2.4          0.5
   215950444612.3        5.8     2 0 0 9 6 4      0 0 0 10 3 7       24UbCsDiCo.10     0.12           5.0          1.5           2.4          0.5
   215518142895.5        2.9     1 0 1 9 5 5      0 0 0 10 3 8       24UbCsDiCo.11     0.08           1.8          1.5           1.6          0.5
   217886018267.3       19.7     0 0 2 8 7 1      0 0 0 9 6 4        24UbCsDiCo.12     0.24          19.0          1.5           4.8          0.5
