# Supplementary material for: A Network Approach for the Accurate Characterization of Water Lines Observable in Astronomical Masers and Extragalactic Environments
Source: ACS Earth Space Chem. 2024 Aug 9;8(9):1901–12. doi: 10.1021/acsearthspacechem.4c00161 (PMC11417992; doi:10.1021/acsearthspacechem.4c00161)
Supplement: Supplementary file 2 — sp4c00161_si_002.zip [file sp4c00161_si_002.zip › rev2_SI/table_S3.txt]

%%%%%%%%%%%%%%%%%%%%%%%%%%%%%%%%%%%%%%%%%%%%%%%%%%%%%%%%%%%%%%%%%%%%%%%%%%%%%%%%%%%%%%%%%%%%%%%%%%%%%%%%%%%%%%%%%%%%%%%%%%
%
% Detailed comparison of previous laboratory measurement results with the SNAPS-predicted frequencies obtained
% for the H2O-16 lines of Table 2 in the main text
%
%%%%%%%%%%%%%%%%%%%%%%%%%%%%%%%%%%%%%%%%%%%%%%%%%%%%%%%%%%%%%%%%%%%%%%%%%%%%%%%%%%%%%%%%%%%%%%%%%%%%%%%%%%%%%%%%%%%%%%%%%%
%
% Notes:
%
%       (a) upper state (six columns) : rovibrational assignment (v_1, v_2, v_3, J, K_a, and K_c) 
%                                       of the upper state  
%       (b) lower state (six columns) : rovibrational assignment (v_1, v_2, v_3, J, K_a, and K_c) 
%                                       of the lower state  
%       (c) freq                      : line frequency
%       (d) unc                       : total frequency uncertainty followed by an IUPAC SI prefix
%       (e) dev                       : frequency deviation from the SNAPS prediction followed by an IUPAC SI prefix
%       (f) line tag                  : line identifier standing for
%                                       24UbCsDiCo ~ this study  
%                                       SNAPS(old) ~ SNAPS prediction without using the new 24UbCsDiCo lines
%                                       24ToDiCoUb ~ https://doi.org/10.1038/s42004-024-01103-8   
%                                       24KaMiKoCa ~ http://dx.doi.org/10.1016/j.jqsrt.2023.108829
%                                       24MiKaKoCa ~ https://doi.org/10.1063/5.0202355  
%                                       22ToKoMiPi ~ http://dx.doi.org/10.1016/j.jqsrt.2022.108326 
%                                       20MiBeOdTr ~ https://doi.org/10.1016/j.jqsrt.2020.107105 
%                                       20ToFuSiCs ~ https://doi.org/10.1038/s41467-020-15430-6
%                                       14CoMaPi   ~ https://doi.org/10.1016/j.jms.2014.07.003
%                                       13TrKoViPa ~ https://doi.org/10.1016/j.jqsrt.2012.08.019
%                                       13YuPeDr   ~ https://doi.org/10.1016/j.jms.2013.03.011
%                                       12YuPeDrMa ~ https://doi.org/10.1016/j.jms.2012.07.011
%                                       09CaPuHaGa ~ https://doi.org/10.1016/j.cplett.2009.03.045
%                                       07KoTrGoPa ~ https://doi.org/10.1016/j.jms.2006.11.005
%                                       06GoMaGuKn ~ https://doi.org/10.1016/j.jms.2006.09.012
%                                       06MaToNaMo ~ https://doi.org/10.1016/j.jms.2005.11.003
%                                       05Golubiat ~ https://doi.org/10.1016/j.jms.2004.10.011
%                                       04CoPiVeLa ~ https://doi.org/10.1016/j.jms.2004.04.014
%                                       00ChPePiMa ~ https://doi.org/10.1086/313377
%                                       98BaGoCaGa ~ https://doi.org/10.1016/S0022-4073(97)00111-8
%                                       96Belov    ~ private communication, data from 00ChPePiMa
%                                       95MaOdIwTs ~ https://doi.org/10.1016/0022-2860(94)08531-L
%                                       91PeAnHeLu ~ https://doi.org/10.1086/186149
%                                       89BaGoKhHa ~ https://doi.org/10.1016/0022-4073(89)90020-4
%                                       87BeKoPoTr ~ https://doi.org/10.1016/0022-2852(87)90081-6
%                                       86GuRa     ~ https://books.google.hu/books?id=cAZhQgAACAAJ
%                                       85Johns    ~ https://doi.org/10.1364/JOSAB.2.001340
%                                       83BuFeKaPo ~ https://doi.org/10.1016/0022-2852(83)90035-8
%                                       83HeMeLu   ~ https://doi.org/10.1063/1.93932
%                                       83MeLuHe   ~ https://doi.org/10.1007/bf01009392
%                                       81Partridg ~ https://doi.org/10.1016/0022-2852(81)90414-8
%                                       80KaKy     ~ https://doi.org/10.1016/0022-2852(80)90032-6
%                                       80Kuze     ~ https://doi.org/10.1086/158199
%                                       79HeJoMc   ~ https://doi.org/10.1139/p79-053
%                                       78KaKaKy   ~ https://doi.org/10.1016/0022-2852(78)90073-5
%                                       76FlGi     ~ https://doi.org/10.1016/0022-2852(76)90273-3
%                                       72FlCaVa   ~ https://doi.org/10.1051/jphys:01972003308-9074100
%                                       72LuHeCoGo ~ https://doi.org/10.1103/PhysRevA.5.487
%                                       71Huiszoon ~ https://doi.org/10.1063/1.1685135
%                                       71StBe     ~ https://gallica.bnf.fr/ark:/12148/bpt6k56191923/f127.item
%                                       69Kukolich ~ https://doi.org/10.1063/1.1671623
%                                       54KiGo     ~ https://doi.org/10.1103/PhysRev.93.407
%                                       51Jen      ~ https://doi.org/10.1103/PhysRev.81.197
%                                       48GoWeHiSt ~ https://doi.org/10.1103/PhysRev.73.92
%                                       46ToMe     ~ https://doi.org/10.1103/PhysRev.70.558
%
%       (g) sign                      : sign of the transtion wavenumber within a best path (see the main text)
%
%%%%%%%%%%%%%%%%%%%%%%%%%%%%%%%%%%%%%%%%%%%%%%%%%%%%%%%%%%%%%%%%%%%%%%%%%%%%%%%%%%%%%%%%%%%%%%%%%%%%%%%%%%%%%%%%%%%%%%%%%

   Line #1: 2.160 GHz

      Upper state: 0 1 0 4 2 2
      Lower state: 0 1 0 5 1 5

      Predictions for position: 

              freq/GHz   unc/Hz   dev/Hz   line tag
              2.160037    18.3k      0.0   SNAPS
              2.160038    18.5k     1.0k   SNAPS(old)
               2.15998   300.0k   -60.0k   79HeJoMc.1

      Best path used by the SNAPS prediction: 

         sign          freq/kHz   unc/kHz    upper state    lower state    line tag
           -1   219329721034.00      6.20    1 1 1 6 1 6    0 1 0 5 1 5    24ToDiCoUb.106
            1   252490807982.20      2.40    1 1 1 6 1 6    0 0 0 7 3 5    24ToDiCoUb.121
           -1   212883468857.50      1.50    2 0 0 8 0 8    0 0 0 7 3 5    20ToFuSiCs.11
            1   219785142553.90      2.40    2 0 0 8 0 8    0 0 0 7 1 7    20ToFuSiCs.142
           -1   215777134945.90      3.10    2 0 0 6 2 4    0 0 0 7 1 7    20ToFuSiCs.66
            1   218250754918.90      1.50    2 0 0 6 2 4    0 0 0 5 3 3    20ToFuSiCs.113
           -1   214699466015.60      3.20    2 0 0 4 4 0    0 0 0 5 3 3    20ToFuSiCs.48
            1   220016064504.90      3.50    2 0 0 4 4 0    0 0 0 5 1 5    20ToFuSiCs.148
            1      325152899.00      1.00    0 0 0 5 1 5    0 0 0 4 2 2    06GoMaGuKn.3
           -1   213934698814.10      2.30    1 0 1 3 2 1    0 0 0 4 2 2    24UbCsDiCo.4
            1   219319439434.00      2.20    1 0 1 3 2 1    0 0 0 2 2 0    24UbCsDiCo.8
           -1   259724489090.10      2.50    2 1 0 1 1 1    0 0 0 2 2 0    24ToDiCoUb.134
            1   215997290237.70      5.60    2 1 0 1 1 1    0 1 0 0 0 0    24ToDiCoUb.69
           -1   216914362384.90      5.90    1 1 1 1 0 1    0 1 0 0 0 0    24ToDiCoUb.73
            1   214809271251.00      6.10    1 1 1 1 0 1    0 1 0 2 0 2    24ToDiCoUb.55
           -1   215605114590.60      6.30    2 1 0 2 1 1    0 1 0 2 0 2    24ToDiCoUb.65
            1   211143512939.70      5.50    2 1 0 2 1 1    0 1 0 3 2 2    24ToDiCoUb.19
           -1   216042014046.10      4.50    1 1 1 3 2 1    0 1 0 3 2 2    24ToDiCoUb.70
            1   212770873020.20      6.00    1 1 1 3 2 1    0 1 0 4 2 2    24ToDiCoUb.38

   Line #2: 12.009 GHz

      Upper state: 0 1 0 4 2 3
      Lower state: 0 1 0 3 3 0

      Predictions for position: 

              freq/GHz   unc/Hz   dev/Hz   line tag
             12.008812    13.0k      0.0   SNAPS
             12.008812    13.0k     -0.0   SNAPS(old)
             12.008800    30.0k   -12.0k   80Kuze.1

      Best path used by the SNAPS prediction: 

         sign          freq/kHz   unc/kHz    upper state    lower state    line tag
           -1   218456190051.30      5.30    1 1 1 4 3 1    0 1 0 3 3 0    24ToDiCoUb.90
            1   253398183395.60      3.20    1 1 1 4 3 1    0 0 0 5 5 0    24ToDiCoUb.124
           -1      439150794.80      0.30    0 0 0 6 4 3    0 0 0 5 5 0    09CaPuHaGa.3
           -1   218626671581.10      1.50    2 0 0 6 5 2    0 0 0 6 4 3    20ToFuSiCs.120
            1   217856653297.40      3.80    2 0 0 6 5 2    0 0 0 7 2 5    20ToFuSiCs.100
           -1   253502110489.70      3.30    1 1 1 6 0 6    0 0 0 7 2 5    24ToDiCoUb.125
            1   219375035820.40      5.30    1 1 1 6 0 6    0 1 0 5 0 5    24ToDiCoUb.108
           -1   212899648498.10      5.40    1 1 1 4 0 4    0 1 0 5 0 5    24ToDiCoUb.39
            1   213281890090.10      6.70    1 1 1 4 0 4    0 1 0 4 2 3    24ToDiCoUb.44

   Line #3: 22.235 GHz

      Upper state: 0 0 0 6 1 6
      Lower state: 0 0 0 5 2 3

      Predictions for position: 

              freq/GHz   unc/Hz   dev/Hz   line tag
          22.235079850     50.0      0.0   69Kukolich.1
          22.235079850     50.0      0.0   SNAPS
          22.235079850     50.0      0.0   SNAPS(old)
             22.235080    10.0k      0.0   71StBe.1
             22.235220    50.0k   140.0k   48GoWeHiSt.1
             22.235200    60.0k   120.0k   51Jen.1
              22.23501     0.6M   -70.0k   72FlCaVa.1
               22.2370     5.0M     1.9M   46ToMe.1
                22.235    15.0M     -0.0   98BaGoCaGa.1

      Best path used by the SNAPS prediction: 

         sign          freq/kHz   unc/kHz    upper state    lower state    line tag
            1       22235079.85      0.05    0 0 0 6 1 6    0 0 0 5 2 3    69Kukolich.1

   Line #4: 67.804 GHz

      Upper state: 0 1 0 4 1 4
      Lower state: 0 1 0 3 2 1

      Predictions for position: 

              freq/GHz   unc/Hz   dev/Hz   line tag
             67.803952    16.8k      0.0   SNAPS
             67.803952    16.8k      0.0   SNAPS(old)
             67.803960    40.0k     8.0k   80Kuze.3
             67.803620    50.0k  -332.0k   71StBe.3
                67.810    15.0M     6.0M   98BaGoCaGa.2

      Best path used by the SNAPS prediction: 

         sign          freq/kHz   unc/kHz    upper state    lower state    line tag
           -1   213650942632.90      5.30    1 1 1 2 2 0    0 1 0 3 2 1    24ToDiCoUb.47
            1   215960227893.00      5.30    1 1 1 2 2 0    0 1 0 2 2 1    24ToDiCoUb.67
           -1   211738949118.90      5.30    2 1 0 1 1 0    0 1 0 2 2 1    24ToDiCoUb.25
            1   259927708135.90      2.70    2 1 0 1 1 0    0 0 0 2 2 1    24ToDiCoUb.135
           -1   219992488399.40      2.30    2 0 0 3 3 0    0 0 0 2 2 1    20ToFuSiCs.147
            1   215032103097.20      3.40    2 0 0 3 3 0    0 0 0 4 2 3    20ToFuSiCs.56
            1      448001077.50      0.50    0 0 0 4 2 3    0 0 0 3 3 0    09CaPuHaGa.5
           -1   258253725233.50      2.20    2 1 0 2 2 1    0 0 0 3 3 0    24ToDiCoUb.132
            1   217629231438.40      5.80    2 1 0 2 2 1    0 1 0 1 1 0    24ToDiCoUb.77
           -1   215971381769.80      5.30    1 1 1 1 1 1    0 1 0 1 1 0    24ToDiCoUb.68
            1   214875472561.70      6.10    1 1 1 1 1 1    0 1 0 2 1 2    24ToDiCoUb.56
           -1   217907167861.20      6.10    1 1 1 3 1 3    0 1 0 2 1 2    24ToDiCoUb.79
            1   213574106859.60      5.60    1 1 1 3 1 3    0 1 0 4 1 4    24ToDiCoUb.46

   Line #5: 96.261 GHz

      Upper state: 0 1 0 4 4 0
      Lower state: 0 1 0 5 3 3

      Predictions for position: 

              freq/GHz   unc/Hz   dev/Hz   line tag
             96.261170    22.8k      0.0   SNAPS
             96.261175    23.9k     5.0k   SNAPS(old)
              96.26116   100.0k   -10.0k   80Kuze.4

      Best path used by the SNAPS prediction: 

         sign          freq/kHz   unc/kHz    upper state    lower state    line tag
           -1   211854765881.00      5.50    1 1 1 4 3 2    0 1 0 5 3 3    24ToDiCoUb.28
            1   253356075319.00      2.80    1 1 1 4 3 2    0 0 0 5 5 1    24ToDiCoUb.123
           -1   211120145828.80      3.00    2 0 0 5 4 2    0 0 0 5 5 1    24UbCsDiCo.3
            1   218258351906.20      2.70    2 0 0 5 4 2    0 0 0 5 3 3    24UbCsDiCo.6
           -1   214699466015.60      3.20    2 0 0 4 4 0    0 0 0 5 3 3    20ToFuSiCs.48
            1   220016064504.90      3.50    2 0 0 4 4 0    0 0 0 5 1 5    20ToFuSiCs.148
            1      325152899.00      1.00    0 0 0 5 1 5    0 0 0 4 2 2    06GoMaGuKn.3
           -1   213934698814.10      2.30    1 0 1 3 2 1    0 0 0 4 2 2    24UbCsDiCo.4
            1   219319439434.00      2.20    1 0 1 3 2 1    0 0 0 2 2 0    24UbCsDiCo.8
           -1   259724489090.10      2.50    2 1 0 1 1 1    0 0 0 2 2 0    24ToDiCoUb.134
            1   215997290237.70      5.60    2 1 0 1 1 1    0 1 0 0 0 0    24ToDiCoUb.69
           -1   216914362384.90      5.90    1 1 1 1 0 1    0 1 0 0 0 0    24ToDiCoUb.73
            1   214809271251.00      6.10    1 1 1 1 0 1    0 1 0 2 0 2    24ToDiCoUb.55
           -1   215605114590.60      6.30    2 1 0 2 1 1    0 1 0 2 0 2    24ToDiCoUb.65
            1   211143512939.70      5.50    2 1 0 2 1 1    0 1 0 3 2 2    24ToDiCoUb.19
           -1   216042014046.10      4.50    1 1 1 3 2 1    0 1 0 3 2 2    24ToDiCoUb.70
            1   212770873020.20      6.00    1 1 1 3 2 1    0 1 0 4 2 2    24ToDiCoUb.38
           -1   216772268166.80      6.80    2 1 0 4 3 1    0 1 0 4 2 2    24ToDiCoUb.72
            1   210575032136.70     12.20    2 1 0 4 3 1    0 1 0 4 4 0    24ToDiCoUb.13

   Line #6: 119.996 GHz

      Upper state: 0 1 0 2 2 0
      Lower state: 0 1 0 3 1 3

      Predictions for position: 

              freq/GHz   unc/Hz   dev/Hz   line tag
            119.995934    18.1k      0.0   SNAPS
            119.995934    18.1k     -0.0   SNAPS(old)
             119.99594   100.0k    10.0k   80Kuze.5
               120.139    15.0M   143.0M   98BaGoCaGa.3

      Best path used by the SNAPS prediction: 

         sign          freq/kHz   unc/kHz    upper state    lower state    line tag
           -1   214223377085.10      5.70    1 1 1 2 1 2    0 1 0 3 1 3    24ToDiCoUb.50
            1   257821125136.20      2.80    1 1 1 2 1 2    0 0 0 3 3 1    24ToDiCoUb.131
           -1   213248005988.00      5.20    2 0 0 3 2 2    0 0 0 3 3 1    20ToFuSiCs.20
            1   217533265071.00      5.50    2 0 0 3 2 2    0 0 0 3 1 3    20ToFuSiCs.95
            1      183310087.00      1.00    0 0 0 3 1 3    0 0 0 2 2 0    06GoMaGuKn.1
           -1   259724489090.10      2.50    2 1 0 1 1 1    0 0 0 2 2 0    24ToDiCoUb.134
            1   215997290237.70      5.60    2 1 0 1 1 1    0 1 0 0 0 0    24ToDiCoUb.69
           -1   216914362384.90      5.90    1 1 1 1 0 1    0 1 0 0 0 0    24ToDiCoUb.73
            1   214809271251.00      6.10    1 1 1 1 0 1    0 1 0 2 0 2    24ToDiCoUb.55
           -1   215605114590.60      6.30    2 1 0 2 1 1    0 1 0 2 0 2    24ToDiCoUb.65
            1   211143512939.70      5.50    2 1 0 2 1 1    0 1 0 3 2 2    24ToDiCoUb.19
           -1   216042014046.10      4.50    1 1 1 3 2 1    0 1 0 3 2 2    24ToDiCoUb.70
            1   218149592528.70      5.50    1 1 1 3 2 1    0 1 0 2 2 0    24ToDiCoUb.83

   Line #7: 183.310 GHz

      Upper state: 0 0 0 3 1 3
      Lower state: 0 0 0 2 2 0

      Predictions for position: 

              freq/GHz   unc/Hz   dev/Hz   line tag
           183.3100870     1.0k      0.0   06GoMaGuKn.1
           183.3100870     1.0k      0.0   SNAPS
           183.3100870     1.0k      0.0   SNAPS(old)
           183.3100906     1.5k     3.6k   71Huiszoon.1
           183.3100750     5.0k   -12.0k   05Golubiat.1
            183.310074    15.0k   -13.0k   89BaGoKhHa.1
            183.310150    20.0k    63.0k   71StBe.2
             183.31012   150.0k    30.0k   72LuHeCoGo.1
             183.31020     0.6M   110.0k   72FlCaVa.2
              183.3113     1.0M     1.2M   54KiGo.1
               183.310    15.0M      0.0   98BaGoCaGa.4

      Best path used by the SNAPS prediction: 

         sign          freq/kHz   unc/kHz    upper state    lower state    line tag
            1      183310087.00      1.00    0 0 0 3 1 3    0 0 0 2 2 0    06GoMaGuKn.1

   Line #8: 209.118 GHz

      Upper state: 0 1 0 5 5 1
      Lower state: 0 1 0 6 4 2

      Predictions for position: 

              freq/GHz   unc/Hz   dev/Hz   line tag
            209.118549    27.3k      0.0   SNAPS
            209.118548    27.5k    -1.0k   SNAPS(old)
             209.11837   100.0k  -180.0k   91PeAnHeLu.7

      Best path used by the SNAPS prediction: 

         sign          freq/kHz   unc/kHz    upper state    lower state    line tag
           -1   214895601104.10      6.10    1 1 1 6 4 3    0 1 0 6 4 2    24ToDiCoUb.57
            1   219316645401.40      6.10    1 1 1 6 4 3    0 1 0 5 4 2    24ToDiCoUb.104
           -1   215036575140.00      6.30    1 1 1 5 4 1    0 1 0 5 4 2    24ToDiCoUb.60
            1   218696341367.30      5.80    1 1 1 5 4 1    0 1 0 4 4 0    24ToDiCoUb.94
           -1   210575032136.70     12.20    2 1 0 4 3 1    0 1 0 4 4 0    24ToDiCoUb.13
            1   216772268166.80      6.80    2 1 0 4 3 1    0 1 0 4 2 2    24ToDiCoUb.72
           -1   212770873020.20      6.00    1 1 1 3 2 1    0 1 0 4 2 2    24ToDiCoUb.38
            1   216042014046.10      4.50    1 1 1 3 2 1    0 1 0 3 2 2    24ToDiCoUb.70
           -1   211143512939.70      5.50    2 1 0 2 1 1    0 1 0 3 2 2    24ToDiCoUb.19
            1   215605114590.60      6.30    2 1 0 2 1 1    0 1 0 2 0 2    24ToDiCoUb.65
           -1   214809271251.00      6.10    1 1 1 1 0 1    0 1 0 2 0 2    24ToDiCoUb.55
            1   216914362384.90      5.90    1 1 1 1 0 1    0 1 0 0 0 0    24ToDiCoUb.73
           -1   215997290237.70      5.60    2 1 0 1 1 1    0 1 0 0 0 0    24ToDiCoUb.69
            1   259724489090.10      2.50    2 1 0 1 1 1    0 0 0 2 2 0    24ToDiCoUb.134
           -1   219319439434.00      2.20    1 0 1 3 2 1    0 0 0 2 2 0    24UbCsDiCo.8
            1   213934698814.10      2.30    1 0 1 3 2 1    0 0 0 4 2 2    24UbCsDiCo.4
           -1      325152899.00      1.00    0 0 0 5 1 5    0 0 0 4 2 2    06GoMaGuKn.3
           -1   220016064504.90      3.50    2 0 0 4 4 0    0 0 0 5 1 5    20ToFuSiCs.148
            1   214699466015.60      3.20    2 0 0 4 4 0    0 0 0 5 3 3    20ToFuSiCs.48
           -1   218250754918.90      1.50    2 0 0 6 2 4    0 0 0 5 3 3    20ToFuSiCs.113
            1   215777134945.90      3.10    2 0 0 6 2 4    0 0 0 7 1 7    20ToFuSiCs.66
           -1   219785142553.90      2.40    2 0 0 8 0 8    0 0 0 7 1 7    20ToFuSiCs.142
            1   212883468857.50      1.50    2 0 0 8 0 8    0 0 0 7 3 5    20ToFuSiCs.11
           -1   220304130186.20      1.50    0 0 2 8 0 8    0 0 0 7 3 5    20ToFuSiCs.153
            1   213305072495.20      2.00    0 0 2 8 0 8    0 0 0 8 3 5    20ToFuSiCs.22
           -1   214832782169.50      2.30    1 0 1 8 3 6    0 0 0 8 3 5    20ToFuSiCs.52
            1   214548309468.20      2.10    1 0 1 8 3 6    0 0 0 7 5 3    20ToFuSiCs.44
           -1   259229142463.10      2.40    1 1 1 6 5 2    0 0 0 7 5 3    24ToDiCoUb.133
            1   218862260766.30      9.60    1 1 1 6 5 2    0 1 0 5 5 1    24ToDiCoUb.96

   Line #9: 232.687 GHz

      Upper state: 0 1 0 5 5 0
      Lower state: 0 1 0 6 4 3

      Predictions for position: 

              freq/GHz   unc/Hz   dev/Hz   line tag
            232.686740    17.5k      0.0   SNAPS
            232.686744    19.1k     4.0k   SNAPS(old)
            232.686700    50.0k   -40.0k   87BeKoPoTr.1

      Best path used by the SNAPS prediction: 

         sign          freq/kHz   unc/kHz    upper state    lower state    line tag
           -1   214945990070.50      5.60    1 1 1 6 4 2    0 1 0 6 4 3    24ToDiCoUb.58
            1   219338518518.10      6.10    1 1 1 6 4 2    0 1 0 5 4 1    24ToDiCoUb.107
           -1   210522782536.40      6.20    0 3 1 6 4 2    0 1 0 5 4 1    24ToDiCoUb.12
            1   250114135377.10      2.50    0 3 1 6 4 2    0 0 0 7 4 3    24UbCsDiCo.11
           -1   256982333352.10      2.20    1 1 1 7 2 6    0 0 0 7 4 3    24ToDiCoUb.127
            1   251242164156.90      2.50    1 1 1 7 2 6    0 0 0 8 4 5    24UbCsDiCo.12
           -1   219414308991.80      2.40    2 0 0 9 3 6    0 0 0 8 4 5    20ToFuSiCs.134
            1   214290091135.80      3.30    2 0 0 9 3 6    0 0 0 10 2 9   20ToFuSiCs.40
            1      321225677.00      0.60    0 0 0 10 2 9   0 0 0 9 3 6    09CaPuHaGa.1
           -1   217942812529.20      5.30    2 0 0 8 6 3    0 0 0 9 3 6    20ToFuSiCs.104
            1   218774807415.10      3.40    2 0 0 8 6 3    0 0 0 8 5 4    20ToFuSiCs.122
           -1   251386571392.80      2.40    0 3 1 7 5 3    0 0 0 8 5 4    24UbCsDiCo.13
            1   212482789327.50      7.20    0 3 1 7 5 3    0 1 0 6 5 2    24ToDiCoUb.36
           -1   214463983678.50      5.30    1 1 1 6 5 1    0 1 0 6 5 2    24ToDiCoUb.52
            1   218862364204.30      6.20    1 1 1 6 5 1    0 1 0 5 5 0    24ToDiCoUb.97

   Line #10: 293.664 GHz

      Upper state: 0 1 0 6 6 1
      Lower state: 0 1 0 7 5 2

      Predictions for position: 

              freq/GHz   unc/Hz   dev/Hz   line tag
            293.664476    27.5k      0.0   SNAPS
             293.66444   100.0k   -30.0k   91PeAnHeLu.8
             293.66449   200.0k    20.0k   12YuPeDrMa.1

      Best path used by the SNAPS prediction: 

         sign          freq/kHz   unc/kHz    upper state    lower state    line tag
           -1   214323335908.90      7.00    1 1 1 7 5 3    0 1 0 7 5 2    24UbCsDiCo.5
            1   219459076483.20      8.20    1 1 1 7 5 3    0 1 0 6 5 2    24ToDiCoUb.109
           -1   212482789327.50      7.20    0 3 1 7 5 3    0 1 0 6 5 2    24ToDiCoUb.36
            1   251386571392.80      2.40    0 3 1 7 5 3    0 0 0 8 5 4    24UbCsDiCo.13
           -1   218774807415.10      3.40    2 0 0 8 6 3    0 0 0 8 5 4    20ToFuSiCs.122
            1   217942812529.20      5.30    2 0 0 8 6 3    0 0 0 9 3 6    20ToFuSiCs.104
           -1      321225677.00      0.60    0 0 0 10 2 9   0 0 0 9 3 6    09CaPuHaGa.1
           -1   214290091135.80      3.30    2 0 0 9 3 6    0 0 0 10 2 9   20ToFuSiCs.40
            1   219414308991.80      2.40    2 0 0 9 3 6    0 0 0 8 4 5    20ToFuSiCs.134
           -1   251242164156.90      2.50    1 1 1 7 2 6    0 0 0 8 4 5    24UbCsDiCo.12
            1   256982333352.10      2.20    1 1 1 7 2 6    0 0 0 7 4 3    24ToDiCoUb.127
           -1   250114135377.10      2.50    0 3 1 6 4 2    0 0 0 7 4 3    24UbCsDiCo.11
            1   210522782536.40      6.20    0 3 1 6 4 2    0 1 0 5 4 1    24ToDiCoUb.12
           -1   218227454582.10      6.30    2 1 0 5 5 0    0 1 0 5 4 1    24ToDiCoUb.85
            1   203774453818.90     20.70    2 1 0 5 5 0    0 1 0 6 6 1    24ToDiCoUb.3

   Line #11: 321.226 GHz

      Upper state: 0 0 0 10 2 9
      Lower state: 0 0 0 9 3 6

      Predictions for position: 

              freq/GHz   unc/Hz   dev/Hz   line tag
          321.22567700     0.6k      0.0   09CaPuHaGa.1
          321.22567700     0.6k      0.0   SNAPS
          321.22567700     0.6k      0.0   SNAPS(old)
           321.2256760     6.0k    -1.0k   06GoMaGuKn.2
            321.225677    10.0k      0.0   12YuPeDrMa.5
            321.225630    40.0k   -47.0k   07KoTrGoPa.1
             321.22564   150.0k   -30.0k   72LuHeCoGo.2
               321.226    15.0M     -0.0   98BaGoCaGa.5

      Best path used by the SNAPS prediction: 

         sign          freq/kHz   unc/kHz    upper state    lower state    line tag
            1      321225677.00      0.60    0 0 0 10 2 9   0 0 0 9 3 6    09CaPuHaGa.1

   Line #12: 325.153 GHz

      Upper state: 0 0 0 5 1 5
      Lower state: 0 0 0 4 2 2

      Predictions for position: 

              freq/GHz   unc/Hz   dev/Hz   line tag
           325.1528990     1.0k      0.0   06GoMaGuKn.3
           325.1528990     1.0k      0.0   SNAPS
           325.1529022     1.0k     3.2k   12YuPeDrMa.10
           325.1528990     1.0k      0.0   SNAPS(old)
           325.1528880     5.0k   -11.0k   07KoTrGoPa.2
            325.152898    10.0k    -1.0k   12YuPeDrMa.9
             325.15292   150.0k    20.0k   72LuHeCoGo.3
             325.15370     0.6M     0.8M   72FlCaVa.3
               325.153    15.0M      0.0   98BaGoCaGa.6

      Best path used by the SNAPS prediction: 

         sign          freq/kHz   unc/kHz    upper state    lower state    line tag
            1      325152899.00      1.00    0 0 0 5 1 5    0 0 0 4 2 2    06GoMaGuKn.3

   Line #13: 336.228 GHz

      Upper state: 0 1 0 5 2 3
      Lower state: 0 1 0 6 1 6

      Predictions for position: 

              freq/GHz   unc/Hz   dev/Hz   line tag
            336.227906    19.8k      0.0   SNAPS
            336.227906    19.8k     -0.0   SNAPS(old)
            336.227941    50.0k    35.0k   12YuPeDrMa.13
             336.22762   200.0k  -290.0k   87BeKoPoTr.2
               336.190    15.0M   -38.0M   98BaGoCaGa.7

      Best path used by the SNAPS prediction: 

         sign          freq/kHz   unc/kHz    upper state    lower state    line tag
           -1   212261398910.70      5.30    1 1 1 5 1 5    0 1 0 6 1 6    24ToDiCoUb.33
            1   218891504898.80      4.30    1 1 1 5 1 5    0 1 0 4 1 4    24ToDiCoUb.98
           -1   213574106859.60      5.60    1 1 1 3 1 3    0 1 0 4 1 4    24ToDiCoUb.46
            1   217907167861.20      6.10    1 1 1 3 1 3    0 1 0 2 1 2    24ToDiCoUb.79
           -1   214875472561.70      6.10    1 1 1 1 1 1    0 1 0 2 1 2    24ToDiCoUb.56
            1   215971381769.80      5.30    1 1 1 1 1 1    0 1 0 1 1 0    24ToDiCoUb.68
           -1   217629231438.40      5.80    2 1 0 2 2 1    0 1 0 1 1 0    24ToDiCoUb.77
            1   258253725233.50      2.20    2 1 0 2 2 1    0 0 0 3 3 0    24ToDiCoUb.132
           -1      448001077.50      0.50    0 0 0 4 2 3    0 0 0 3 3 0    09CaPuHaGa.5
           -1   215032103097.20      3.40    2 0 0 3 3 0    0 0 0 4 2 3    20ToFuSiCs.56
            1   219992488399.40      2.30    2 0 0 3 3 0    0 0 0 2 2 1    20ToFuSiCs.147
           -1   259927708135.90      2.70    2 1 0 1 1 0    0 0 0 2 2 1    24ToDiCoUb.135
            1   211738949118.90      5.30    2 1 0 1 1 0    0 1 0 2 2 1    24ToDiCoUb.25
           -1   215960227893.00      5.30    1 1 1 2 2 0    0 1 0 2 2 1    24ToDiCoUb.67
            1   213650942632.90      5.30    1 1 1 2 2 0    0 1 0 3 2 1    24ToDiCoUb.47
           -1   218913944372.50      5.80    1 1 1 4 2 2    0 1 0 3 2 1    24ToDiCoUb.99
            1   211879806526.20      5.40    1 1 1 4 2 2    0 1 0 5 2 3    24ToDiCoUb.29

   Line #14: 380.197 GHz

      Upper state: 0 0 0 4 1 4
      Lower state: 0 0 0 3 2 1

      Predictions for position: 

              freq/GHz   unc/Hz   dev/Hz   line tag
          380.19735980    100.0      0.0   09CaPuHaGa.2
          380.19735980    100.0      0.0   SNAPS
          380.19735980    100.0      0.0   SNAPS(old)
           380.1973560     5.0k    -3.8k   06GoMaGuKn.4
           380.1973650     5.0k     5.2k   07KoTrGoPa.3
           380.1973530     6.0k    -6.8k   13TrKoViPa.1
             380.19737   150.0k    10.0k   72LuHeCoGo.4
             380.19680     0.6M    -0.6M   72FlCaVa.4
               380.197    15.0M      0.0   98BaGoCaGa.8
               380.227    89.9M    29.0M   76FlGi.1

      Best path used by the SNAPS prediction: 

         sign          freq/kHz   unc/kHz    upper state    lower state    line tag
            1      380197359.80      0.10    0 0 0 4 1 4    0 0 0 3 2 1    09CaPuHaGa.2

   Line #15: 437.340 GHz

      Upper state: 0 0 0 7 5 3
      Lower state: 0 0 0 6 6 0

      Predictions for position: 

              freq/GHz   unc/Hz   dev/Hz   line tag
           437.3466640     2.0k      0.0   06GoMaGuKn.5
           437.3466640     2.0k      0.0   SNAPS
           437.3466640     2.0k      0.0   SNAPS(old)
             437.34667   150.0k      0.0   72LuHeCoGo.5
               437.347    15.0M      0.0   98BaGoCaGa.10

      Best path used by the SNAPS prediction: 

         sign          freq/kHz   unc/kHz    upper state    lower state    line tag
            1      437346664.00      2.00    0 0 0 7 5 3    0 0 0 6 6 0    06GoMaGuKn.5

   Line #16: 439.151 GHz

      Upper state: 0 0 0 6 4 3
      Lower state: 0 0 0 5 5 0

      Predictions for position: 

              freq/GHz   unc/Hz   dev/Hz   line tag
          439.15079480    300.0      0.0   09CaPuHaGa.3
          439.15079480    300.0      0.0   SNAPS
          439.15079480    300.0      0.0   SNAPS(old)
           439.1507950     5.0k    200.0   06GoMaGuKn.6
           439.1508070     9.0k    12.2k   13TrKoViPa.2
             439.15081   150.0k    20.0k   72LuHeCoGo.6
               439.151    15.0M      0.0   98BaGoCaGa.11

      Best path used by the SNAPS prediction: 

         sign          freq/kHz   unc/kHz    upper state    lower state    line tag
            1      439150794.80      0.30    0 0 0 6 4 3    0 0 0 5 5 0    09CaPuHaGa.3

   Line #17: 443.020 GHz

      Upper state: 0 0 0 7 5 2
      Lower state: 0 0 0 6 6 1

      Predictions for position: 

              freq/GHz   unc/Hz   dev/Hz   line tag
          443.01835460     0.8k      0.0   09CaPuHaGa.4
          443.01835460     0.8k      0.0   SNAPS
          443.01835460     0.8k      0.0   SNAPS(old)
           443.0183550     5.0k    400.0   06GoMaGuKn.7
            443.018343    17.0k   -12.0k   13TrKoViPa.3
             443.01830   150.0k   -60.0k   72LuHeCoGo.7
               443.018    15.0M     -0.0   98BaGoCaGa.12

      Best path used by the SNAPS prediction: 

         sign          freq/kHz   unc/kHz    upper state    lower state    line tag
            1      443018354.60      0.80    0 0 0 7 5 2    0 0 0 6 6 1    09CaPuHaGa.4

   Line #18: 448.001 GHz

      Upper state: 0 0 0 4 2 3
      Lower state: 0 0 0 3 3 0

      Predictions for position: 

              freq/GHz   unc/Hz   dev/Hz   line tag
          448.00107750     0.5k      0.0   09CaPuHaGa.5
          448.00107750     0.5k      0.0   SNAPS
          448.00107750     0.5k      0.0   SNAPS(old)
            448.001085    10.0k     7.0k   13TrKoViPa.4
             448.00108   150.0k     -0.0   72LuHeCoGo.8
             448.00026     0.6M    -0.8M   72FlCaVa.5
               448.001    15.0M     -0.0   98BaGoCaGa.13
               447.950    89.9M   -51.0M   76FlGi.2

      Best path used by the SNAPS prediction: 

         sign          freq/kHz   unc/kHz    upper state    lower state    line tag
            1      448001077.50      0.50    0 0 0 4 2 3    0 0 0 3 3 0    09CaPuHaGa.5

   Line #19: 470.890 GHz

      Upper state: 0 0 0 6 4 2
      Lower state: 0 0 0 5 5 1

      Predictions for position: 

              freq/GHz   unc/Hz   dev/Hz   line tag
           470.8889030     2.0k      0.0   06GoMaGuKn.8
           470.8889030     2.0k      0.0   SNAPS
           470.8889030     2.0k      0.0   SNAPS(old)
            470.888889    10.0k   -14.0k   13TrKoViPa.5
             470.88895   150.0k    40.0k   72LuHeCoGo.9
               470.889    15.0M      0.0   98BaGoCaGa.14

      Best path used by the SNAPS prediction: 

         sign          freq/kHz   unc/kHz    upper state    lower state    line tag
            1      470888903.00      2.00    0 0 0 6 4 2    0 0 0 5 5 1    06GoMaGuKn.8

   Line #20: 474.689 GHz

      Upper state: 0 0 0 5 3 3
      Lower state: 0 0 0 4 4 0

      Predictions for position: 

              freq/GHz   unc/Hz   dev/Hz   line tag
           474.6891080     1.0k      0.0   06GoMaGuKn.9
           474.6891080     1.0k      0.0   SNAPS
           474.6891080     1.0k      0.0   SNAPS(old)
           474.6890920     8.0k   -16.0k   13TrKoViPa.6
             474.68913   150.0k    20.0k   72LuHeCoGo.10
               474.689    15.0M      0.0   98BaGoCaGa.15

      Best path used by the SNAPS prediction: 

         sign          freq/kHz   unc/kHz    upper state    lower state    line tag
            1      474689108.00      1.00    0 0 0 5 3 3    0 0 0 4 4 0    06GoMaGuKn.9

   Line #21: 488.491 GHz

      Upper state: 0 0 0 6 2 4
      Lower state: 0 0 0 7 1 7

      Predictions for position: 

              freq/GHz   unc/Hz   dev/Hz   line tag
           488.4911280     3.0k      0.0   06GoMaGuKn.10
           488.4911280     3.0k      0.0   SNAPS
           488.4911280     3.0k      0.0   SNAPS(old)
           488.4901080     9.0k    -1.0M   13TrKoViPa.7
             488.49113   150.0k      0.0   72LuHeCoGo.11
               488.491    15.0M     -0.0   98BaGoCaGa.16

      Best path used by the SNAPS prediction: 

         sign          freq/kHz   unc/kHz    upper state    lower state    line tag
            1      488491128.00      3.00    0 0 0 6 2 4    0 0 0 7 1 7    06GoMaGuKn.10

   Line #22: 546.691 GHz

      Upper state: 0 1 0 5 2 4
      Lower state: 0 1 0 4 3 1

      Predictions for position: 

              freq/GHz   unc/Hz   dev/Hz   line tag
            546.690528    18.8k      0.0   SNAPS
            546.690521    19.8k    -7.0k   SNAPS(old)
            546.690519    20.0k    -9.0k   12YuPeDrMa.29
              546.6906     1.0M   100.0k   87BeKoPoTr.4

      Best path used by the SNAPS prediction: 

         sign          freq/kHz   unc/kHz    upper state    lower state    line tag
           -1   215466986233.10      5.70    1 1 1 4 3 2    0 1 0 4 3 1    24ToDiCoUb.62
            1   253356075319.00      2.80    1 1 1 4 3 2    0 0 0 5 5 1    24ToDiCoUb.123
           -1   211120145828.80      3.00    2 0 0 5 4 2    0 0 0 5 5 1    24UbCsDiCo.3
            1   218258351906.20      2.70    2 0 0 5 4 2    0 0 0 5 3 3    24UbCsDiCo.6
           -1   214699466015.60      3.20    2 0 0 4 4 0    0 0 0 5 3 3    20ToFuSiCs.48
            1   220016064504.90      3.50    2 0 0 4 4 0    0 0 0 5 1 5    20ToFuSiCs.148
            1      325152899.00      1.00    0 0 0 5 1 5    0 0 0 4 2 2    06GoMaGuKn.3
           -1   213934698814.10      2.30    1 0 1 3 2 1    0 0 0 4 2 2    24UbCsDiCo.4
            1   219319439434.00      2.20    1 0 1 3 2 1    0 0 0 2 2 0    24UbCsDiCo.8
           -1   259724489090.10      2.50    2 1 0 1 1 1    0 0 0 2 2 0    24ToDiCoUb.134
            1   215997290237.70      5.60    2 1 0 1 1 1    0 1 0 0 0 0    24ToDiCoUb.69
           -1   216914362384.90      5.90    1 1 1 1 0 1    0 1 0 0 0 0    24ToDiCoUb.73
            1   214809271251.00      6.10    1 1 1 1 0 1    0 1 0 2 0 2    24ToDiCoUb.55
           -1   215605114590.60      6.30    2 1 0 2 1 1    0 1 0 2 0 2    24ToDiCoUb.65
            1   211143512939.70      5.50    2 1 0 2 1 1    0 1 0 3 2 2    24ToDiCoUb.19
           -1   218597959922.20      6.60    1 1 1 4 2 3    0 1 0 3 2 2    24ToDiCoUb.92
            1   212291373859.60      6.30    1 1 1 4 2 3    0 1 0 5 2 4    24ToDiCoUb.34

   Line #23: 620.701 GHz

      Upper state: 0 0 0 5 3 2
      Lower state: 0 0 0 4 4 1

      Predictions for position: 

              freq/GHz   unc/Hz   dev/Hz   line tag
          620.70095490     0.6k      0.0   09CaPuHaGa.7
          620.70095490     0.6k      0.0   SNAPS
          620.70095490     0.6k      0.0   SNAPS(old)
            620.700968    20.0k    13.0k   12YuPeDrMa.34
            620.700844    50.0k  -111.0k   13YuPeDr.6
             620.70095   100.0k     -0.0   83BuFeKaPo.3
             620.70081   150.0k  -150.0k   72LuHeCoGo.13
               620.701    15.0M     -0.0   98BaGoCaGa.22
               620.660    89.9M   -41.0M   76FlGi.4

      Best path used by the SNAPS prediction: 

         sign          freq/kHz   unc/kHz    upper state    lower state    line tag
            1      620700954.90      0.60    0 0 0 5 3 2    0 0 0 4 4 1    09CaPuHaGa.7

   Line #24: 658.007 GHz

      Upper state: 0 1 0 1 1 0
      Lower state: 0 1 0 1 0 1

      Predictions for position: 

              freq/GHz   unc/Hz   dev/Hz   line tag
           658.0063610     9.5k      0.0   SNAPS
           658.0063610     9.5k      0.0   SNAPS(old)
            658.006500    30.0k   139.0k   83HeMeLu.7
            658.006229    50.0k  -132.0k   13YuPeDr.44
             658.00625   200.0k  -110.0k   12YuPeDrMa.37
               658.008    15.0M     2.0M   98BaGoCaGa.25
               658.008    18.0M     2.0M   81Partridg.22

      Best path used by the SNAPS prediction: 

         sign          freq/kHz   unc/kHz    upper state    lower state    line tag
           -1   215448836477.10      5.30    2 1 0 1 1 0    0 1 0 1 0 1    24ToDiCoUb.61
            1   259927708135.90      2.70    2 1 0 1 1 0    0 0 0 2 2 1    24ToDiCoUb.135
           -1   219992488399.40      2.30    2 0 0 3 3 0    0 0 0 2 2 1    20ToFuSiCs.147
            1   215032103097.20      3.40    2 0 0 3 3 0    0 0 0 4 2 3    20ToFuSiCs.56
            1      448001077.50      0.50    0 0 0 4 2 3    0 0 0 3 3 0    09CaPuHaGa.5
           -1   258253725233.50      2.20    2 1 0 2 2 1    0 0 0 3 3 0    24ToDiCoUb.132
            1   217629231438.40      5.80    2 1 0 2 2 1    0 1 0 1 1 0    24ToDiCoUb.77

   Line #25: 899.302 GHz

      Upper state: 0 1 0 2 0 2
      Lower state: 0 1 0 1 1 1

      Predictions for position: 

              freq/GHz   unc/Hz   dev/Hz   line tag
            899.302020    14.2k      0.0   SNAPS
            899.302020    14.2k     -0.0   SNAPS(old)
            899.302123    30.0k   103.0k   12YuPeDrMa.65
            899.302005    50.0k   -15.0k   12YuPeDrMa.64
             899.30217   158.0k   150.0k   06MaToNaMo.2
             899.30217   200.0k   150.0k   00ChPePiMa.13
              899.3019     1.0M  -100.0k   96Belov.3
               899.410    15.0M   108.0M   98BaGoCaGa.33
               899.356    18.0M    54.0M   81Partridg.24

      Best path used by the SNAPS prediction: 

         sign          freq/kHz   unc/kHz    upper state    lower state    line tag
           -1   217356706340.00      5.10    1 1 1 2 1 2    0 1 0 1 1 1    24ToDiCoUb.75
            1   257821125136.20      2.80    1 1 1 2 1 2    0 0 0 3 3 1    24ToDiCoUb.131
           -1   213248005988.00      5.20    2 0 0 3 2 2    0 0 0 3 3 1    20ToFuSiCs.20
            1   217533265071.00      5.50    2 0 0 3 2 2    0 0 0 3 1 3    20ToFuSiCs.95
            1      183310087.00      1.00    0 0 0 3 1 3    0 0 0 2 2 0    06GoMaGuKn.1
           -1   259724489090.10      2.50    2 1 0 1 1 1    0 0 0 2 2 0    24ToDiCoUb.134
            1   215997290237.70      5.60    2 1 0 1 1 1    0 1 0 0 0 0    24ToDiCoUb.69
           -1   216914362384.90      5.90    1 1 1 1 0 1    0 1 0 0 0 0    24ToDiCoUb.73
            1   214809271251.00      6.10    1 1 1 1 0 1    0 1 0 2 0 2    24ToDiCoUb.55

   Line #26: 902.609 GHz

      Upper state: 0 1 0 3 1 2
      Lower state: 0 1 0 2 2 1

      Predictions for position: 

              freq/GHz   unc/Hz   dev/Hz   line tag
            902.609435    12.6k      0.0   SNAPS
            902.609435    12.6k      0.0   SNAPS(old)
            902.609511    30.0k    76.0k   12YuPeDrMa.73
            902.609434    36.0k    -1.0k   06MaToNaMo.3
            902.609382    50.0k   -53.0k   12YuPeDrMa.68
            902.609390    50.0k   -45.0k   12YuPeDrMa.69
            902.609408    50.0k   -27.0k   12YuPeDrMa.70
            902.609412    50.0k   -23.0k   12YuPeDrMa.71
            902.609414    50.0k   -21.0k   12YuPeDrMa.72
             902.60944   200.0k      0.0   00ChPePiMa.14
              902.6093     1.0M  -100.0k   96Belov.4
               902.564    15.0M   -45.0M   98BaGoCaGa.34
               902.669    18.0M    60.0M   81Partridg.25

      Best path used by the SNAPS prediction: 

         sign          freq/kHz   unc/kHz    upper state    lower state    line tag
           -1   211738949118.90      5.30    2 1 0 1 1 0    0 1 0 2 2 1    24ToDiCoUb.25
            1   259927708135.90      2.70    2 1 0 1 1 0    0 0 0 2 2 1    24ToDiCoUb.135
           -1   219992488399.40      2.30    2 0 0 3 3 0    0 0 0 2 2 1    20ToFuSiCs.147
            1   215032103097.20      3.40    2 0 0 3 3 0    0 0 0 4 2 3    20ToFuSiCs.56
            1      448001077.50      0.50    0 0 0 4 2 3    0 0 0 3 3 0    09CaPuHaGa.5
           -1   258253725233.50      2.20    2 1 0 2 2 1    0 0 0 3 3 0    24ToDiCoUb.132
            1   217629231438.40      5.80    2 1 0 2 2 1    0 1 0 1 1 0    24ToDiCoUb.77
           -1   217738977798.80      6.00    1 1 1 2 1 1    0 1 0 1 1 0    24ToDiCoUb.78
            1   213784487366.50      5.70    1 1 1 2 1 1    0 1 0 3 1 2    24ToDiCoUb.48

   Line #27: 916.172 GHz

      Upper state: 0 0 0 4 2 2
      Lower state: 0 0 0 3 3 1

      Predictions for position: 

              freq/GHz   unc/Hz   dev/Hz   line tag
           916.1714499     8.3k      0.0   SNAPS
           916.1714479     9.1k    -2.0k   SNAPS(old)
            916.171405    13.0k   -45.0k   95MaOdIwTs.3
            916.171580    30.0k   130.0k   83HeMeLu.2
            916.171582    30.0k   132.0k   83MeLuHe.2
             916.17175   299.8k   300.0k   86GuRa.2
              916.1619     6.0M    -9.6M   85Johns.3
               916.171    15.0M     -0.0   98BaGoCaGa.36
               916.181    18.0M     9.0M   81Partridg.4
               916.166    89.9M    -6.0M   76FlGi.6

      Best path used by the SNAPS prediction: 

         sign          freq/kHz   unc/kHz    upper state    lower state    line tag
           -1   213248005988.00      5.20    2 0 0 3 2 2    0 0 0 3 3 1    20ToFuSiCs.20
            1   217533265071.00      5.50    2 0 0 3 2 2    0 0 0 3 1 3    20ToFuSiCs.95
            1      183310087.00      1.00    0 0 0 3 1 3    0 0 0 2 2 0    06GoMaGuKn.1
           -1   219319439434.00      2.20    1 0 1 3 2 1    0 0 0 2 2 0    24UbCsDiCo.8
            1   213934698814.10      2.30    1 0 1 3 2 1    0 0 0 4 2 2    24UbCsDiCo.4

   Line #28: 923.113 GHz

      Upper state: 0 1 0 6 2 5
      Lower state: 0 1 0 5 3 2

      Predictions for position: 

              freq/GHz   unc/Hz   dev/Hz   line tag
            923.113297    10.1k      0.0   SNAPS
            923.113297    10.1k     -0.0   SNAPS(old)
            923.113345    30.0k    48.0k   12YuPeDrMa.78
            923.113305    50.0k     8.0k   12YuPeDrMa.77
            923.113205    90.0k   -92.0k   06MaToNaMo.4
              923.1132     1.0M  -100.0k   96Belov.5
               923.094    15.0M   -19.0M   98BaGoCaGa.37

      Best path used by the SNAPS prediction: 

         sign          freq/kHz   unc/kHz    upper state    lower state    line tag
           -1   211774459715.00      6.10    1 1 1 4 3 1    0 1 0 5 3 2    24ToDiCoUb.26
            1   253398183395.60      3.20    1 1 1 4 3 1    0 0 0 5 5 0    24ToDiCoUb.124
           -1      439150794.80      0.30    0 0 0 6 4 3    0 0 0 5 5 0    09CaPuHaGa.3
           -1   218626671581.10      1.50    2 0 0 6 5 2    0 0 0 6 4 3    20ToFuSiCs.120
            1   213394923802.50      2.40    2 0 0 6 5 2    0 0 0 7 4 3    20ToFuSiCs.25
           -1   256982333352.10      2.20    1 1 1 7 2 6    0 0 0 7 4 3    24ToDiCoUb.127
            1   220106394948.20      6.40    1 1 1 7 2 6    0 1 0 6 2 5    24ToDiCoUb.117

   Line #29: 968.047 GHz

      Upper state: 0 1 0 8 2 7
      Lower state: 0 1 0 7 3 4

      Predictions for position: 

              freq/GHz   unc/Hz   dev/Hz   line tag
            968.046961    13.6k      0.0   SNAPS
            968.046961    13.6k     -0.0   SNAPS(old)
            968.046958    50.0k    -3.0k   12YuPeDrMa.81
            968.046976    50.0k    15.0k   12YuPeDrMa.82
            968.047110    98.0k   149.0k   06MaToNaMo.6

      Best path used by the SNAPS prediction: 

         sign          freq/kHz   unc/kHz    upper state    lower state    line tag
           -1   209921582297.80      7.30    1 1 1 6 3 3    0 1 0 7 3 4    24ToDiCoUb.9
            1   219886113901.00      6.40    1 1 1 6 3 3    0 1 0 5 3 2    24ToDiCoUb.115
           -1   211774459715.00      6.10    1 1 1 4 3 1    0 1 0 5 3 2    24ToDiCoUb.26
            1   253398183395.60      3.20    1 1 1 4 3 1    0 0 0 5 5 0    24ToDiCoUb.124
           -1      439150794.80      0.30    0 0 0 6 4 3    0 0 0 5 5 0    09CaPuHaGa.3
           -1   218626671581.10      1.50    2 0 0 6 5 2    0 0 0 6 4 3    20ToFuSiCs.120
            1   213394923802.50      2.40    2 0 0 6 5 2    0 0 0 7 4 3    20ToFuSiCs.25
           -1   256982333352.10      2.20    1 1 1 7 2 6    0 0 0 7 4 3    24ToDiCoUb.127
            1   210096929681.00      5.40    1 1 1 7 2 6    0 1 0 8 2 7    24ToDiCoUb.10

   Line #30: 970.315 GHz

      Upper state: 0 0 0 5 2 4
      Lower state: 0 0 0 4 3 1

      Predictions for position: 

              freq/GHz   unc/Hz   dev/Hz   line tag
           970.3150451     9.4k      0.0   SNAPS
           970.3150451     9.4k     -0.0   SNAPS(old)
            970.314968    18.0k   -77.0k   95MaOdIwTs.4
            970.315020    30.0k   -25.0k   83HeMeLu.3
            970.315022    30.0k   -23.0k   83MeLuHe.3
            970.315045    30.0k     -0.0   12YuPeDrMa.83
             970.31486   299.8k  -180.0k   86GuRa.3
              970.3107     6.0M    -4.4M   85Johns.4
               970.300    15.0M   -15.0M   98BaGoCaGa.38
               970.320    18.0M     5.0M   81Partridg.5
               970.308    89.9M    -7.0M   76FlGi.7

      Best path used by the SNAPS prediction: 

         sign          freq/kHz   unc/kHz    upper state    lower state    line tag
           -1   218300740562.10      5.20    2 0 0 4 4 0    0 0 0 4 3 1    20ToFuSiCs.114
            1   214699466015.60      3.20    2 0 0 4 4 0    0 0 0 5 3 3    20ToFuSiCs.48
            1      474689108.00      1.00    0 0 0 5 3 3    0 0 0 4 4 0    06GoMaGuKn.9
           -1   215524549227.70      2.60    1 0 1 5 2 3    0 0 0 4 4 0    20ToFuSiCs.61
            1   216766816930.90      2.40    1 0 1 5 2 3    0 0 0 6 0 6    20ToFuSiCs.77
           -1   213147334755.70      3.30    0 2 1 5 4 1    0 0 0 6 0 6    20ToFuSiCs.18
            1   214061337445.90      5.10    0 2 1 5 4 1    0 0 0 5 2 4    20ToFuSiCs.36

   Line #31: 1077.763 GHz

      Upper state: 0 1 0 7 2 6
      Lower state: 0 1 0 6 3 3

      Predictions for position: 

              freq/GHz   unc/Hz   dev/Hz   line tag
           1077.762981    21.5k      0.0   SNAPS
           1077.763040    50.0k    59.0k   12YuPeDrMa.96
           1077.763094    90.0k   113.0k   06MaToNaMo.7

      Best path used by the SNAPS prediction: 

         sign          freq/kHz   unc/kHz    upper state    lower state    line tag
           -1   210867480445.60      5.90    1 1 1 5 3 2    0 1 0 6 3 3    24ToDiCoUb.15
            1   252657258101.90      2.50    1 1 1 5 3 2    0 0 0 6 5 1    24ToDiCoUb.122
           -1   215013324094.80      2.00    1 0 1 7 3 4    0 0 0 6 5 1    20ToFuSiCs.55
            1   217169983490.60      5.20    1 0 1 7 3 4    0 0 0 7 3 5    20ToFuSiCs.88
           -1   212883468857.50      1.50    2 0 0 8 0 8    0 0 0 7 3 5    20ToFuSiCs.11
            1   219785142553.90      2.40    2 0 0 8 0 8    0 0 0 7 1 7    20ToFuSiCs.142
           -1   215777134945.90      3.10    2 0 0 6 2 4    0 0 0 7 1 7    20ToFuSiCs.66
            1   218250754918.90      1.50    2 0 0 6 2 4    0 0 0 5 3 3    20ToFuSiCs.113
           -1   214699466015.60      3.20    2 0 0 4 4 0    0 0 0 5 3 3    20ToFuSiCs.48
            1   220016064504.90      3.50    2 0 0 4 4 0    0 0 0 5 1 5    20ToFuSiCs.148
            1      325152899.00      1.00    0 0 0 5 1 5    0 0 0 4 2 2    06GoMaGuKn.3
           -1   213934698814.10      2.30    1 0 1 3 2 1    0 0 0 4 2 2    24UbCsDiCo.4
            1   219319439434.00      2.20    1 0 1 3 2 1    0 0 0 2 2 0    24UbCsDiCo.8
           -1   259724489090.10      2.50    2 1 0 1 1 1    0 0 0 2 2 0    24ToDiCoUb.134
            1   215997290237.70      5.60    2 1 0 1 1 1    0 1 0 0 0 0    24ToDiCoUb.69
           -1   216914362384.90      5.90    1 1 1 1 0 1    0 1 0 0 0 0    24ToDiCoUb.73
            1   214809271251.00      6.10    1 1 1 1 0 1    0 1 0 2 0 2    24ToDiCoUb.55
           -1   215605114590.60      6.30    2 1 0 2 1 1    0 1 0 2 0 2    24ToDiCoUb.65
            1   211143512939.70      5.50    2 1 0 2 1 1    0 1 0 3 2 2    24ToDiCoUb.19
           -1   218597959922.20      6.60    1 1 1 4 2 3    0 1 0 3 2 2    24ToDiCoUb.92
            1   212291373859.60      6.30    1 1 1 4 2 3    0 1 0 5 2 4    24ToDiCoUb.34
           -1   219651805235.80      5.40    1 1 1 6 2 5    0 1 0 5 2 4    24UbCsDiCo.9
            1   210826297225.30      6.70    1 1 1 6 2 5    0 1 0 7 2 6    24UbCsDiCo.2

   Line #32: 1153.127 GHz

      Upper state: 0 0 0 3 1 2
      Lower state: 0 0 0 2 2 1

      Predictions for position: 

              freq/GHz   unc/Hz   dev/Hz   line tag
          1153.1268202     6.3k      0.0   SNAPS
          1153.1268202     6.3k      0.0   SNAPS(old)
           1153.126822    13.0k     2.0k   95MaOdIwTs.8
           1153.126821    20.0k     1.0k   12YuPeDrMa.120
            1153.12681   299.8k   -10.0k   86GuRa.7
             1153.1241     6.0M    -2.7M   85Johns.8
              1153.118    15.0M    -9.0M   98BaGoCaGa.46
              1153.146    18.0M    19.0M   81Partridg.10
              1153.185    30.0M    58.0M   78KaKaKy.4

      Best path used by the SNAPS prediction: 

         sign          freq/kHz   unc/kHz    upper state    lower state    line tag
           -1   214135349219.00      2.10    2 0 0 2 1 2    0 0 0 2 2 1    20ToFuSiCs.39
            1   217466261757.20      1.60    2 0 0 2 1 2    0 0 0 1 0 1    20ToFuSiCs.94
           -1      556935987.70      0.30    0 0 0 1 1 0    0 0 0 1 0 1    09CaPuHaGa.6
           -1   218460215518.20      2.10    2 0 0 2 2 1    0 0 0 1 1 0    20ToFuSiCs.118
            1   214533112147.50      5.30    2 0 0 2 2 1    0 0 0 3 1 2    20ToFuSiCs.43

   Line #33: 1158.324 GHz

      Upper state: 0 0 0 6 3 4
      Lower state: 0 0 0 5 4 1

      Predictions for position: 

              freq/GHz   unc/Hz   dev/Hz   line tag
          1158.3238463     7.3k      0.0   SNAPS
          1158.3238464     7.3k      0.0   SNAPS(old)
           1158.323743    25.0k  -103.0k   95MaOdIwTs.9
           1158.323849    30.0k     3.0k   12YuPeDrMa.125
           1158.323843    50.0k    -3.0k   12YuPeDrMa.124
             1158.3255     1.8M     1.7M   86GuRa.8
             1158.3186     6.0M    -5.2M   85Johns.9
              1158.285    15.0M   -39.0M   98BaGoCaGa.48
              1158.347    18.0M    23.0M   81Partridg.11
              1158.332    30.0M     8.0M   78KaKaKy.5

      Best path used by the SNAPS prediction: 

         sign          freq/kHz   unc/kHz    upper state    lower state    line tag
           -1   215392703115.50      4.70    1 2 0 6 5 2    0 0 0 5 4 1    20ToFuSiCs.60
            1   220304218051.20      1.80    1 2 0 6 5 2    0 0 0 5 2 3    20ToFuSiCs.154
           -1       22235079.85      0.05    0 0 0 6 1 6    0 0 0 5 2 3    69Kukolich.1
           -1   219234886619.40      4.20    0 0 2 5 0 5    0 0 0 6 1 6    20ToFuSiCs.130
            1   213187282917.20      3.20    0 0 2 5 0 5    0 0 0 6 3 4    20ToFuSiCs.19

   Line #34: 1172.526 GHz

      Upper state: 0 0 0 7 4 4
      Lower state: 0 0 0 6 5 1

      Predictions for position: 

              freq/GHz   unc/Hz   dev/Hz   line tag
          1172.5258403     9.0k      0.0   SNAPS
          1172.5258403     9.0k      0.0   SNAPS(old)
           1172.525831    50.0k    -9.0k   12YuPeDrMa.132
           1172.525854    80.0k    14.0k   12YuPeDrMa.133
            1172.52584   200.0k   -10.0k   00ChPePiMa.5
              1172.448    15.0M   -78.0M   98BaGoCaGa.51
              1172.563    18.0M    37.0M   81Partridg.13

      Best path used by the SNAPS prediction: 

         sign          freq/kHz   unc/kHz    upper state    lower state    line tag
           -1   215013324094.80      2.00    1 0 1 7 3 4    0 0 0 6 5 1    20ToFuSiCs.55
            1   217169983490.60      5.20    1 0 1 7 3 4    0 0 0 7 3 5    20ToFuSiCs.88
           -1   220304130186.20      1.50    0 0 2 8 0 8    0 0 0 7 3 5    20ToFuSiCs.153
            1   213305072495.20      2.00    0 0 2 8 0 8    0 0 0 8 3 5    20ToFuSiCs.22
           -1   214832782169.50      2.30    1 0 1 8 3 6    0 0 0 8 3 5    20ToFuSiCs.52
            1   214548309468.20      2.10    1 0 1 8 3 6    0 0 0 7 5 3    20ToFuSiCs.44
            1      437346664.00      2.00    0 0 0 7 5 3    0 0 0 6 6 0    06GoMaGuKn.5
           -1   216821268505.00      3.70    0 0 2 6 5 1    0 0 0 6 6 0    20ToFuSiCs.79
            1   220338266997.20      4.00    0 0 2 6 5 1    0 0 0 7 4 4    20ToFuSiCs.155

   Line #35: 1205.789 GHz

      Upper state: 0 1 0 1 1 1
      Lower state: 0 1 0 0 0 0

      Predictions for position: 

              freq/GHz   unc/Hz   dev/Hz   line tag
           1205.789114    11.4k      0.0   SNAPS
           1205.789114    11.4k     -0.0   SNAPS(old)
           1205.789095    75.0k   -19.0k   12YuPeDrMa.140
            1205.78864   200.0k  -470.0k   00ChPePiMa.15
            1205.78884   257.0k  -280.0k   06MaToNaMo.8

      Best path used by the SNAPS prediction: 

         sign          freq/kHz   unc/kHz    upper state    lower state    line tag
           -1   215997290237.70      5.60    2 1 0 1 1 1    0 1 0 0 0 0    24ToDiCoUb.69
            1   259724489090.10      2.50    2 1 0 1 1 1    0 0 0 2 2 0    24ToDiCoUb.134
           -1      183310087.00      1.00    0 0 0 3 1 3    0 0 0 2 2 0    06GoMaGuKn.1
           -1   217533265071.00      5.50    2 0 0 3 2 2    0 0 0 3 1 3    20ToFuSiCs.95
            1   213248005988.00      5.20    2 0 0 3 2 2    0 0 0 3 3 1    20ToFuSiCs.20
           -1   257821125136.20      2.80    1 1 1 2 1 2    0 0 0 3 3 1    24ToDiCoUb.131
            1   217356706340.00      5.10    1 1 1 2 1 2    0 1 0 1 1 1    24ToDiCoUb.75

   Line #36: 1278.266 GHz

      Upper state: 0 0 0 7 4 3
      Lower state: 0 0 0 6 5 2

      Predictions for position: 

              freq/GHz   unc/Hz   dev/Hz   line tag
          1278.2659171     9.8k      0.0   SNAPS
           1278.265914    10.2k    -3.0k   SNAPS(old)
           1278.265946    20.0k    29.0k   95MaOdIwTs.13
           1278.265922    30.0k     5.0k   12YuPeDrMa.153
           1278.265898    40.0k   -19.0k   12YuPeDrMa.152
             1278.2704     5.1M     4.5M   86GuRa.12
             1278.2665     6.0M     0.6M   85Johns.13
              1278.181    15.0M   -85.0M   98BaGoCaGa.58
              1278.264    18.0M    -2.0M   81Partridg.16

      Best path used by the SNAPS prediction: 

         sign          freq/kHz   unc/kHz    upper state    lower state    line tag
           -1   257283557762.80      2.50    0 3 1 6 5 1    0 0 0 6 5 2    24ToDiCoUb.130
            1   252150010485.60      2.80    0 3 1 6 5 1    0 0 0 7 5 2    24ToDiCoUb.120
           -1   218926497070.80      1.80    2 0 0 7 6 1    0 0 0 7 5 2    20ToFuSiCs.124
            1   213070611942.60      3.30    2 0 0 7 6 1    0 0 0 8 5 4    20ToFuSiCs.16
           -1   218774807415.10      3.40    2 0 0 8 6 3    0 0 0 8 5 4    20ToFuSiCs.122
            1   217942812529.20      5.30    2 0 0 8 6 3    0 0 0 9 3 6    20ToFuSiCs.104
           -1      321225677.00      0.60    0 0 0 10 2 9   0 0 0 9 3 6    09CaPuHaGa.1
           -1   214290091135.80      3.30    2 0 0 9 3 6    0 0 0 10 2 9   20ToFuSiCs.40
            1   219414308991.80      2.40    2 0 0 9 3 6    0 0 0 8 4 5    20ToFuSiCs.134
           -1   251242164156.90      2.50    1 1 1 7 2 6    0 0 0 8 4 5    24UbCsDiCo.12
            1   256982333352.10      2.20    1 1 1 7 2 6    0 0 0 7 4 3    24ToDiCoUb.127

   Line #37: 1296.411 GHz

      Upper state: 0 0 0 8 2 7
      Lower state: 0 0 0 7 3 4

      Predictions for position: 

              freq/GHz   unc/Hz   dev/Hz   line tag
          1296.4110485     9.6k      0.0   SNAPS
          1296.4110485     9.6k     -0.0   SNAPS(old)
           1296.411033    13.0k   -15.0k   95MaOdIwTs.14
           1296.411055    30.0k     7.0k   12YuPeDrMa.154
             1296.4102     1.8M    -0.8M   86GuRa.13
             1296.4045     6.0M    -6.5M   85Johns.14
              1296.376    15.0M   -35.0M   98BaGoCaGa.59
              1296.458    18.0M    47.0M   81Partridg.17

      Best path used by the SNAPS prediction: 

         sign          freq/kHz   unc/kHz    upper state    lower state    line tag
           -1   213311690523.70      3.20    2 0 0 7 2 5    0 0 0 7 3 4    20ToFuSiCs.23
            1   219109014094.50      3.00    2 0 0 7 2 5    0 0 0 6 3 4    20ToFuSiCs.129
           -1   213187282917.20      3.20    0 0 2 5 0 5    0 0 0 6 3 4    20ToFuSiCs.19
            1   219234886619.40      4.20    0 0 2 5 0 5    0 0 0 6 1 6    20ToFuSiCs.130
            1       22235079.85      0.05    0 0 0 6 1 6    0 0 0 5 2 3    69Kukolich.1
           -1   220304218051.20      1.80    1 2 0 6 5 2    0 0 0 5 2 3    20ToFuSiCs.154
            1   210234214509.80      4.10    1 2 0 6 5 2    0 0 0 7 2 5    20ToFuSiCs.1
           -1   220149683874.70      3.30    0 0 2 7 1 6    0 0 0 7 2 5    20ToFuSiCs.151
            1   217056114014.80      3.80    0 0 2 7 1 6    0 0 0 8 2 7    20ToFuSiCs.84

   Line #38: 1322.065 GHz

      Upper state: 0 0 0 6 2 5
      Lower state: 0 0 0 5 3 2

      Predictions for position: 

              freq/GHz   unc/Hz   dev/Hz   line tag
          1322.0647385     5.4k      0.0   SNAPS
          1322.0647385     5.5k     -0.0   SNAPS(old)
           1322.064803    13.0k    64.0k   95MaOdIwTs.15
           1322.064743    50.0k     5.0k   13YuPeDr.9
            1322.06435     0.9M  -380.0k   86GuRa.14
             1322.0620     6.0M    -2.8M   85Johns.15
              1322.035    15.0M   -30.0M   98BaGoCaGa.61
              1322.088    18.0M    23.0M   81Partridg.19
              1322.073    30.0M     8.0M   78KaKaKy.8

      Best path used by the SNAPS prediction: 

         sign          freq/kHz   unc/kHz    upper state    lower state    line tag
           -1      620700954.90      0.60    0 0 0 5 3 2    0 0 0 4 4 1    09CaPuHaGa.7
           -1   215920315013.30      5.20    2 0 0 5 3 2    0 0 0 4 4 1    20ToFuSiCs.68
            1   213977549319.90      1.50    2 0 0 5 3 2    0 0 0 6 2 5    20ToFuSiCs.34

   Line #39: 1344.676 GHz

      Upper state: 0 0 0 7 4 4
      Lower state: 0 0 0 8 1 7

      Predictions for position: 

              freq/GHz   unc/Hz   dev/Hz   line tag
          1344.6761629     9.1k      0.0   SNAPS
          1344.6761629     9.1k      0.0   SNAPS(old)
           1344.676160    40.0k    -3.0k   12YuPeDrMa.157
           1344.676177    50.0k    14.0k   13YuPeDr.17
            1344.67649   200.0k   330.0k   00ChPePiMa.10
              1344.665    15.0M   -11.0M   98BaGoCaGa.64
              1344.809    18.0M   133.0M   81Partridg.20

      Best path used by the SNAPS prediction: 

         sign          freq/kHz   unc/kHz    upper state    lower state    line tag
           -1   215185474417.40      2.60    1 0 1 7 3 4    0 0 0 8 1 7    20ToFuSiCs.57
            1   217169983490.60      5.20    1 0 1 7 3 4    0 0 0 7 3 5    20ToFuSiCs.88
           -1   220304130186.20      1.50    0 0 2 8 0 8    0 0 0 7 3 5    20ToFuSiCs.153
            1   213305072495.20      2.00    0 0 2 8 0 8    0 0 0 8 3 5    20ToFuSiCs.22
           -1   214832782169.50      2.30    1 0 1 8 3 6    0 0 0 8 3 5    20ToFuSiCs.52
            1   214548309468.20      2.10    1 0 1 8 3 6    0 0 0 7 5 3    20ToFuSiCs.44
            1      437346664.00      2.00    0 0 0 7 5 3    0 0 0 6 6 0    06GoMaGuKn.5
           -1   216821268505.00      3.70    0 0 2 6 5 1    0 0 0 6 6 0    20ToFuSiCs.79
            1   220338266997.20      4.00    0 0 2 6 5 1    0 0 0 7 4 4    20ToFuSiCs.155

   Line #40: 1440.782 GHz

      Upper state: 0 0 0 7 2 6
      Lower state: 0 0 0 6 3 3

      Predictions for position: 

              freq/GHz   unc/Hz   dev/Hz   line tag
          1440.7816850     9.0k      0.0   SNAPS
           1440.781681    11.4k    -4.0k   SNAPS(old)
           1440.781669    20.0k   -16.0k   12YuPeDrMa.160
           1440.781544    27.0k  -141.0k   95MaOdIwTs.17
           1440.781697    50.0k    12.0k   13YuPeDr.15
             1440.7810     1.5M    -0.7M   86GuRa.16
             1440.7807     6.0M    -1.0M   85Johns.17
              1440.742    15.0M   -39.0M   98BaGoCaGa.67

      Best path used by the SNAPS prediction: 

         sign          freq/kHz   unc/kHz    upper state    lower state    line tag
           -1   213526600995.00      5.10    2 0 0 6 2 4    0 0 0 6 3 3    20ToFuSiCs.28
            1   218250754918.90      1.50    2 0 0 6 2 4    0 0 0 5 3 3    20ToFuSiCs.113
           -1   218258351906.20      2.70    2 0 0 5 4 2    0 0 0 5 3 3    24UbCsDiCo.6
            1   211120145828.80      3.00    2 0 0 5 4 2    0 0 0 5 5 1    24UbCsDiCo.3
           -1      470888903.00      2.00    0 0 0 6 4 2    0 0 0 5 5 1    06GoMaGuKn.8
           -1   216675150574.80      2.60    2 0 0 7 3 5    0 0 0 6 4 2    20ToFuSiCs.73
            1   218119309946.30      5.10    2 0 0 7 3 5    0 0 0 7 2 6    20ToFuSiCs.110

   Line #41: 1494.058 GHz

      Upper state: 0 1 0 2 2 0
      Lower state: 0 1 0 2 1 1

      Predictions for position: 

              freq/GHz   unc/Hz   dev/Hz   line tag
           1494.057515    19.6k      0.0   SNAPS
           1494.057526    19.7k    11.0k   SNAPS(old)
           1494.057542    50.0k    27.0k   12YuPeDrMa.162
           1494.057526    50.0k    11.0k   13YuPeDr.46
            1494.05772   170.0k   200.0k   06MaToNaMo.16
            1494.05715   200.0k  -360.0k   00ChPePiMa.17
              1494.064    12.0M     6.0M   14CoMaPi.5:H

      Best path used by the SNAPS prediction: 

         sign          freq/kHz   unc/kHz    upper state    lower state    line tag
           -1   218132249739.70      5.30    2 1 0 3 2 2    0 1 0 2 1 1    24ToDiCoUb.82
            1   211722643238.90      5.50    2 1 0 3 2 2    0 1 0 3 3 1    24ToDiCoUb.24
           -1   218418911264.70      6.10    1 1 1 4 3 2    0 1 0 3 3 1    24ToDiCoUb.88
            1   253356075319.00      2.80    1 1 1 4 3 2    0 0 0 5 5 1    24ToDiCoUb.123
           -1   211120145828.80      3.00    2 0 0 5 4 2    0 0 0 5 5 1    24UbCsDiCo.3
            1   218258351906.20      2.70    2 0 0 5 4 2    0 0 0 5 3 3    24UbCsDiCo.6
           -1   214699466015.60      3.20    2 0 0 4 4 0    0 0 0 5 3 3    20ToFuSiCs.48
            1   220016064504.90      3.50    2 0 0 4 4 0    0 0 0 5 1 5    20ToFuSiCs.148
            1      325152899.00      1.00    0 0 0 5 1 5    0 0 0 4 2 2    06GoMaGuKn.3
           -1   213934698814.10      2.30    1 0 1 3 2 1    0 0 0 4 2 2    24UbCsDiCo.4
            1   219319439434.00      2.20    1 0 1 3 2 1    0 0 0 2 2 0    24UbCsDiCo.8
           -1   259724489090.10      2.50    2 1 0 1 1 1    0 0 0 2 2 0    24ToDiCoUb.134
            1   215997290237.70      5.60    2 1 0 1 1 1    0 1 0 0 0 0    24ToDiCoUb.69
           -1   216914362384.90      5.90    1 1 1 1 0 1    0 1 0 0 0 0    24ToDiCoUb.73
            1   214809271251.00      6.10    1 1 1 1 0 1    0 1 0 2 0 2    24ToDiCoUb.55
           -1   215605114590.60      6.30    2 1 0 2 1 1    0 1 0 2 0 2    24ToDiCoUb.65
            1   211143512939.70      5.50    2 1 0 2 1 1    0 1 0 3 2 2    24ToDiCoUb.19
           -1   216042014046.10      4.50    1 1 1 3 2 1    0 1 0 3 2 2    24ToDiCoUb.70
            1   218149592528.70      5.50    1 1 1 3 2 1    0 1 0 2 2 0    24ToDiCoUb.83

   Line #42: 1541.967 GHz

      Upper state: 0 0 0 6 3 3
      Lower state: 0 0 0 5 4 2

      Predictions for position: 

              freq/GHz   unc/Hz   dev/Hz   line tag
          1541.9670200     9.7k      0.0   SNAPS
          1541.9670200     9.7k      0.0   SNAPS(old)
           1541.966785    23.0k  -235.0k   95MaOdIwTs.18
           1541.966977    50.0k   -43.0k   13YuPeDr.10
             1541.9681     1.8M     1.1M   86GuRa.17
             1541.9681     3.3M     1.1M   22ToKoMiPi.1
             1541.9645     3.6M    -2.5M   24MiKaKoCa.1
             1541.9645     4.8M    -2.5M   24KaMiKoCa.1
             1541.9636     6.0M    -3.4M   85Johns.18
              1541.923    15.0M   -44.0M   98BaGoCaGa.70
              1541.974    30.0M     6.0M   78KaKaKy.10

      Best path used by the SNAPS prediction: 

         sign          freq/kHz   unc/kHz    upper state    lower state    line tag
           -1   214984310310.90      5.10    1 0 1 6 2 5    0 0 0 5 4 2    20ToFuSiCs.54
            1   219883454026.00      5.20    1 0 1 6 2 5    0 0 0 6 0 6    20ToFuSiCs.145
           -1   216766816930.90      2.40    1 0 1 5 2 3    0 0 0 6 0 6    20ToFuSiCs.77
            1   215524549227.70      2.60    1 0 1 5 2 3    0 0 0 4 4 0    20ToFuSiCs.61
           -1      474689108.00      1.00    0 0 0 5 3 3    0 0 0 4 4 0    06GoMaGuKn.9
           -1   218250754918.90      1.50    2 0 0 6 2 4    0 0 0 5 3 3    20ToFuSiCs.113
            1   213526600995.00      5.10    2 0 0 6 2 4    0 0 0 6 3 3    20ToFuSiCs.28

   Line #43: 1574.232 GHz

      Upper state: 0 0 0 6 4 3
      Lower state: 0 0 0 7 1 6

      Predictions for position: 

              freq/GHz   unc/Hz   dev/Hz   line tag
          1574.2321572     7.7k      0.0   SNAPS
          1574.2321572     7.7k     -0.0   SNAPS(old)
            1574.23207   200.0k   -80.0k   00ChPePiMa.11
            1574.23224   200.0k    80.0k   12YuPeDrMa.163
             1574.2279     1.5M    -4.3M   22ToKoMiPi.2
             1574.2261     3.0M    -6.1M   24KaMiKoCa.2
              1574.225    15.0M    -7.0M   98BaGoCaGa.71

      Best path used by the SNAPS prediction: 

         sign          freq/kHz   unc/kHz    upper state    lower state    line tag
           -1   212412870274.70      3.40    1 2 0 7 4 3    0 0 0 7 1 6    20ToFuSiCs.8
            1   220116388295.40      3.40    1 2 0 7 4 3    0 0 0 6 1 6    20ToFuSiCs.150
            1       22235079.85      0.05    0 0 0 6 1 6    0 0 0 5 2 3    69Kukolich.1
           -1   220304218051.20      1.80    1 2 0 6 5 2    0 0 0 5 2 3    20ToFuSiCs.154
            1   210234214509.80      4.10    1 2 0 6 5 2    0 0 0 7 2 5    20ToFuSiCs.1
           -1   217856653297.40      3.80    2 0 0 6 5 2    0 0 0 7 2 5    20ToFuSiCs.100
            1   218626671581.10      1.50    2 0 0 6 5 2    0 0 0 6 4 3    20ToFuSiCs.120

   Line #44: 1643.919 GHz

      Upper state: 0 1 0 3 0 3
      Lower state: 0 1 0 2 1 2

      Predictions for position: 

              freq/GHz   unc/Hz   dev/Hz   line tag
           1643.919170    13.8k      0.0   SNAPS
           1643.919170    13.8k     -0.0   SNAPS(old)
           1643.919389    42.0k   219.0k   06MaToNaMo.18
           1643.919150    50.0k   -20.0k   13YuPeDr.48
           1643.919172    75.0k     2.0k   12YuPeDrMa.172
             1643.9200     1.5M     0.9M   22ToKoMiPi.5
             1643.9179     2.7M    -1.2M   24KaMiKoCa.6
             1643.9194     3.0M   300.0k   20MiBeOdTr.2
              1643.926    12.0M     7.0M   14CoMaPi.9:H

      Best path used by the SNAPS prediction: 

         sign          freq/kHz   unc/kHz    upper state    lower state    line tag
           -1   214875472561.70      6.10    1 1 1 1 1 1    0 1 0 2 1 2    24ToDiCoUb.56
            1   215971381769.80      5.30    1 1 1 1 1 1    0 1 0 1 1 0    24ToDiCoUb.68
           -1   217629231438.40      5.80    2 1 0 2 2 1    0 1 0 1 1 0    24ToDiCoUb.77
            1   258253725233.50      2.20    2 1 0 2 2 1    0 0 0 3 3 0    24ToDiCoUb.132
           -1      448001077.50      0.50    0 0 0 4 2 3    0 0 0 3 3 0    09CaPuHaGa.5
           -1   215032103097.20      3.40    2 0 0 3 3 0    0 0 0 4 2 3    20ToFuSiCs.56
            1   219992488399.40      2.30    2 0 0 3 3 0    0 0 0 2 2 1    20ToFuSiCs.147
           -1   259927708135.90      2.70    2 1 0 1 1 0    0 0 0 2 2 1    24ToDiCoUb.135
            1   215448836477.10      5.30    2 1 0 1 1 0    0 1 0 1 0 1    24ToDiCoUb.61
           -1   217551902529.40      5.50    1 1 1 2 0 2    0 1 0 1 0 1    24ToDiCoUb.76
            1   214154067790.40      2.20    1 1 1 2 0 2    0 1 0 3 0 3    24ToDiCoUb.49

   Line #45: 1740.398 GHz

      Upper state: 0 1 0 8 3 6
      Lower state: 0 1 0 7 4 3

      Predictions for position: 

              freq/GHz   unc/Hz   dev/Hz   line tag
           1740.398140    19.3k      0.0   SNAPS
           1740.398138    19.8k    -1.0k   SNAPS(old)
           1740.398093    50.0k   -46.0k   13YuPeDr.58
           1740.398130    91.0k   -10.0k   06MaToNaMo.20
              1740.399    12.0M     1.0M   14CoMaPi.14:H

      Best path used by the SNAPS prediction: 

         sign          freq/kHz   unc/kHz    upper state    lower state    line tag
           -1   214709861166.70      5.50    1 1 1 7 4 4    0 1 0 7 4 3    24ToDiCoUb.54
            1   219918985479.30      5.30    1 1 1 7 4 4    0 1 0 6 4 3    24ToDiCoUb.116
           -1   214945990070.50      5.60    1 1 1 6 4 2    0 1 0 6 4 3    24ToDiCoUb.58
            1   219338518518.10      6.10    1 1 1 6 4 2    0 1 0 5 4 1    24ToDiCoUb.107
           -1   210522782536.40      6.20    0 3 1 6 4 2    0 1 0 5 4 1    24ToDiCoUb.12
            1   250114135377.10      2.50    0 3 1 6 4 2    0 0 0 7 4 3    24UbCsDiCo.11
           -1   213394923802.50      2.40    2 0 0 6 5 2    0 0 0 7 4 3    20ToFuSiCs.25
            1   218626671581.10      1.50    2 0 0 6 5 2    0 0 0 6 4 3    20ToFuSiCs.120
            1      439150794.80      0.30    0 0 0 6 4 3    0 0 0 5 5 0    09CaPuHaGa.3
           -1   253398183395.60      3.20    1 1 1 4 3 1    0 0 0 5 5 0    24ToDiCoUb.124
            1   211774459715.00      6.10    1 1 1 4 3 1    0 1 0 5 3 2    24ToDiCoUb.26
           -1   219886113901.00      6.40    1 1 1 6 3 3    0 1 0 5 3 2    24ToDiCoUb.115
            1   215652506375.20      5.30    1 1 1 6 3 3    0 1 0 6 3 4    24ToDiCoUb.66
           -1   220174599765.00      5.20    1 1 1 7 3 5    0 1 0 6 3 4    24ToDiCoUb.118
            1   209427628657.50      7.00    1 1 1 7 3 5    0 1 0 8 3 6    24ToDiCoUb.8

   Line #46: 1753.916 GHz

      Upper state: 0 1 0 2 1 2
      Lower state: 0 1 0 1 0 1

      Predictions for position: 

              freq/GHz   unc/Hz   dev/Hz   line tag
           1753.915569    12.5k      0.0   SNAPS
           1753.915569    12.5k      0.0   SNAPS(old)
           1753.915539    50.0k   -30.0k   13YuPeDr.45
            1753.91550   102.0k   -70.0k   06MaToNaMo.21
            1753.91029     0.9M    -5.3M   24MiKaKoCa.7
             1753.9157     1.5M   100.0k   22ToKoMiPi.10
             1753.9169     1.5M     1.3M   24KaMiKoCa.11
             1753.9163     3.0M     0.7M   20MiBeOdTr.5
              1753.918    12.0M     3.0M   14CoMaPi.16:H
              1753.905    27.0M   -10.0M   04CoPiVeLa.2:H

      Best path used by the SNAPS prediction: 

         sign          freq/kHz   unc/kHz    upper state    lower state    line tag
           -1   215448836477.10      5.30    2 1 0 1 1 0    0 1 0 1 0 1    24ToDiCoUb.61
            1   259927708135.90      2.70    2 1 0 1 1 0    0 0 0 2 2 1    24ToDiCoUb.135
           -1   219992488399.40      2.30    2 0 0 3 3 0    0 0 0 2 2 1    20ToFuSiCs.147
            1   215032103097.20      3.40    2 0 0 3 3 0    0 0 0 4 2 3    20ToFuSiCs.56
            1      448001077.50      0.50    0 0 0 4 2 3    0 0 0 3 3 0    09CaPuHaGa.5
           -1   258253725233.50      2.20    2 1 0 2 2 1    0 0 0 3 3 0    24ToDiCoUb.132
            1   217629231438.40      5.80    2 1 0 2 2 1    0 1 0 1 1 0    24ToDiCoUb.77
           -1   215971381769.80      5.30    1 1 1 1 1 1    0 1 0 1 1 0    24ToDiCoUb.68
            1   214875472561.70      6.10    1 1 1 1 1 1    0 1 0 2 1 2    24ToDiCoUb.56

   Line #47: 1766.199 GHz

      Upper state: 0 0 0 7 3 5
      Lower state: 0 0 0 6 4 2

      Predictions for position: 

              freq/GHz   unc/Hz   dev/Hz   line tag
          1766.1986890     6.3k      0.0   SNAPS
          1766.1986934     8.3k     4.4k   SNAPS(old)
           1766.198748    13.0k    59.0k   95MaOdIwTs.25
             1766.1973     1.2M    -1.4M   24MiKaKoCa.9
             1766.1988     2.1M   100.0k   24KaMiKoCa.13
             1766.2015     2.4M     2.8M   86GuRa.24
             1766.1958     3.0M    -2.9M   20MiBeOdTr.6
             1766.1976     4.8M    -1.1M   22ToKoMiPi.12
             1766.2003     6.0M     1.6M   85Johns.25
              1766.121    15.0M   -78.0M   98BaGoCaGa.81
              1766.176    27.0M   -23.0M   04CoPiVeLa.3:H
              1766.248    30.0M    50.0M   78KaKaKy.16
              1766.176    30.0M   -22.0M   80KaKy.6

      Best path used by the SNAPS prediction: 

         sign          freq/kHz   unc/kHz    upper state    lower state    line tag
           -1      470888903.00      2.00    0 0 0 6 4 2    0 0 0 5 5 1    06GoMaGuKn.8
           -1   211120145828.80      3.00    2 0 0 5 4 2    0 0 0 5 5 1    24UbCsDiCo.3
            1   218258351906.20      2.70    2 0 0 5 4 2    0 0 0 5 3 3    24UbCsDiCo.6
           -1   218250754918.90      1.50    2 0 0 6 2 4    0 0 0 5 3 3    20ToFuSiCs.113
            1   215777134945.90      3.10    2 0 0 6 2 4    0 0 0 7 1 7    20ToFuSiCs.66
           -1   219785142553.90      2.40    2 0 0 8 0 8    0 0 0 7 1 7    20ToFuSiCs.142
            1   212883468857.50      1.50    2 0 0 8 0 8    0 0 0 7 3 5    20ToFuSiCs.11

   Line #48: 1884.888 GHz

      Upper state: 0 0 0 8 4 5
      Lower state: 0 0 0 7 5 2

      Predictions for position: 

              freq/GHz   unc/Hz   dev/Hz   line tag
          1884.8878351     8.4k      0.0   SNAPS
          1884.8878351     8.4k      0.0   SNAPS(old)
           1884.887822    18.0k   -13.0k   95MaOdIwTs.29
           1884.887891    50.0k    56.0k   12YuPeDrMa.177
             1884.8881     1.5M   300.0k   24MiKaKoCa.13
             1884.8911     2.1M     3.3M   24KaMiKoCa.20
             1884.8896     3.0M     1.8M   20MiBeOdTr.10
             1884.8881     3.6M   300.0k   22ToKoMiPi.20
             1884.8818     6.0M    -6.0M   86GuRa.28
             1884.8818     6.0M    -6.0M   85Johns.29
              1884.885    12.0M    -3.0M   14CoMaPi.22:H
              1884.906    15.0M    18.0M   98BaGoCaGa.88
              1884.882    27.0M    -5.0M   04CoPiVeLa.4:H
              1884.918    30.0M    30.0M   78KaKaKy.21

      Best path used by the SNAPS prediction: 

         sign          freq/kHz   unc/kHz    upper state    lower state    line tag
           -1   218926497070.80      1.80    2 0 0 7 6 1    0 0 0 7 5 2    20ToFuSiCs.124
            1   213070611942.60      3.30    2 0 0 7 6 1    0 0 0 8 5 4    20ToFuSiCs.16
           -1   218774807415.10      3.40    2 0 0 8 6 3    0 0 0 8 5 4    20ToFuSiCs.122
            1   217942812529.20      5.30    2 0 0 8 6 3    0 0 0 9 3 6    20ToFuSiCs.104
           -1      321225677.00      0.60    0 0 0 10 2 9   0 0 0 9 3 6    09CaPuHaGa.1
           -1   214290091135.80      3.30    2 0 0 9 3 6    0 0 0 10 2 9   20ToFuSiCs.40
            1   219414308991.80      2.40    2 0 0 9 3 6    0 0 0 8 4 5    20ToFuSiCs.134
