# Supplementary material for: A Network Approach for the Accurate Characterization of Water Lines Observable in Astronomical Masers and Extragalactic Environments
Source: ACS Earth Space Chem. 2024 Aug 9;8(9):1901–12. doi: 10.1021/acsearthspacechem.4c00161 (PMC11417992; doi:10.1021/acsearthspacechem.4c00161)
Supplement: Supplementary file 2 — sp4c00161_si_002.zip [file sp4c00161_si_002.zip › rev2_SI/table_S4.txt]

%%%%%%%%%%%%%%%%%%%%%%%%%%%%%%%%%%%%%%%%%%%%%%%%%%%%%%%%%%%%%%%%%%%%%%%%%%%%%%%%%%%%%%%%%%%%%%%%%%%%%%%%%%%%%%%%%%%%%%%%%%
%
% Detailed comparison of previous laboratory measurement results with the SNAPS-predicted frequencies obtained
% for the H2O-18 lines of Table 3 in the main text
%
%%%%%%%%%%%%%%%%%%%%%%%%%%%%%%%%%%%%%%%%%%%%%%%%%%%%%%%%%%%%%%%%%%%%%%%%%%%%%%%%%%%%%%%%%%%%%%%%%%%%%%%%%%%%%%%%%%%%%%%%%%
%
% Notes:
%
%       (a) upper state (six columns) : rovibrational assignment (v_1, v_2, v_3, J, K_a, and K_c) 
%                                       of the upper state  
%       (b) lower state (six columns) : rovibrational assignment (v_1, v_2, v_3, J, K_a, and K_c) 
%                                       of the lower state  
%       (c) freq                      : line frequency
%       (d) unc                       : total frequency uncertainty followed by an IUPAC SI prefix
%       (e) dev                       : frequency deviation from the SNAPS prediction followed by an IUPAC SI prefix
%       (f) line tag                  : line identifier standing for
%                                       24UbCsDiCo  ~ this study  
%                                       SNAPS(old)  ~ SNAPS prediction without using the new 24UbCsDiCo lines
%                                       24KaMiKoCa  ~ http://dx.doi.org/10.1016/j.jqsrt.2023.108829
%                                       22ToKoMiPi  ~ http://dx.doi.org/10.1016/j.jqsrt.2022.108326 
%                                       21DiToSiCo  ~ https://doi.org/10.1063/5.0052744
%                                       06GoMaGuKn  ~ https://doi.org/10.1016/j.jms.2006.09.012     
%                                       99MaNaNaOd  ~ https://doi.org/10.1006/jmsp.1998.7736
%                                       87BeKoPoTrb ~ Opt. Spectrosc., 62, 1244-1248 (1987)
%                                       85Johns     ~ https://doi.org/10.1364/JOSAB.2.001340
%                                       81Partridg  ~ https://doi.org/10.1016/0022-2852(81)90414-8
%                                       80KaKy      ~ https://doi.org/10.1016/0022-2852(80)90032-6
%                                       78KaKaKy    ~ https://doi.org/10.1016/0022-2852(78)90073-5
%                                       77Winther   ~ https://doi.org/10.1016/0022-2852(77)90280-6
%                                       76FlGi      ~ https://doi.org/10.1016/0022-2852(76)90273-3
%                                       72LuHeCoGob ~ https://doi.org/10.1103/PhysRevA.6.1324
%                                       71StBe      ~ https://gallica.bnf.fr/ark:/12148/bpt6k56191923/f127.item
%                                       70PoJo      ~ https://doi.org/10.1103/PhysRevLett.24.637
%
%       (g) sign                      : sign of the transtion wavenumber within a best path (see the main text)
%
%%%%%%%%%%%%%%%%%%%%%%%%%%%%%%%%%%%%%%%%%%%%%%%%%%%%%%%%%%%%%%%%%%%%%%%%%%%%%%%%%%%%%%%%%%%%%%%%%%%%%%%%%%%%%%%%%%%%%%%%%

   Line #1: 5.625 GHz

      Upper state: 0 0 0 6 1 6
      Lower state: 0 0 0 5 2 3

      Predictions for position: 

              freq/GHz   unc/Hz   dev/Hz   line tag
             5.6251786     7.9k      0.0   SNAPS
               5.62515   100.0k   -30.0k   71StBe.1
               5.62515   100.0k   -30.0k   70PoJo.1

      Best path used by the SNAPS prediction: 

         sign          freq/kHz   unc/kHz    upper state    lower state    line tag
           -1   216580721741.80      2.20    0 2 1 6 4 2    0 0 0 5 2 3    21DiToSiCo.123
            1   220211562785.80      1.80    0 2 1 6 4 2    0 0 0 5 0 5    21DiToSiCo.195
           -1   212167678948.10      2.10    2 0 0 4 1 4    0 0 0 5 0 5    21DiToSiCo.49
            1   212929950045.80      2.00    2 0 0 4 1 4    0 0 0 4 2 3    21DiToSiCo.67
            1      489054250.00      4.00    0 0 0 4 2 3    0 0 0 3 3 0    06GoMaGuKn.5
           -1   215540744478.20      2.00    2 0 0 4 2 3    0 0 0 3 3 0    21DiToSiCo.102
            1   212061548824.10      2.30    2 0 0 4 2 3    0 0 0 5 1 4    21DiToSiCo.46
           -1   219030888618.50      2.20    0 0 2 4 2 3    0 0 0 5 1 4    21DiToSiCo.176
            1   215812069399.30      2.00    0 0 2 4 2 3    0 0 0 5 3 2    21DiToSiCo.107
           -1   210984903696.30      1.90    0 2 1 6 3 3    0 0 0 5 3 2    21DiToSiCo.28
            1   212795126999.30      2.90    0 2 1 6 3 3    0 0 0 6 1 6    21DiToSiCo.62

   Line #2: 467.089 GHz

      Upper state: 0 0 0 10 3 7
      Lower state: 0 0 0 11 2 10

      Predictions for position: 

              freq/GHz   unc/Hz   dev/Hz   line tag
            467.088662    17.9k      0.0   SNAPS
             467.08861     0.5M   -50.0k   87BeKoPoTrb.2

      Best path used by the SNAPS prediction: 

         sign          freq/kHz   unc/kHz    upper state    lower state    line tag
           -1   214144113987.00      4.90    0 0 2 10 1 9   0 0 0 11 2 10  24UbCsDiCo.9
            1   216715103815.80      4.20    0 0 2 10 1 9   0 0 0 10 2 8   24UbCsDiCo.8
           -1   212866421839.10      5.70    1 0 1 9 4 5    0 0 0 10 2 8   21DiToSiCo.65
            1   213872692528.50      6.20    1 0 1 9 4 5    0 0 0 8 6 2    21DiToSiCo.85
           -1   210238338294.50      2.90    0 0 2 7 5 3    0 0 0 8 6 2    21DiToSiCo.13
            1   216093103792.30      2.60    0 0 2 7 5 3    0 0 0 7 6 2    21DiToSiCo.108
           -1   211044507755.40      3.00    0 0 2 6 5 1    0 0 0 7 6 2    21DiToSiCo.31
            1   216170204632.10      2.30    0 0 2 6 5 1    0 0 0 6 6 0    21DiToSiCo.112
           -1   212254745824.10      6.10    1 0 1 7 4 3    0 0 0 6 6 0    21DiToSiCo.51
            1   215591396440.70      2.00    1 0 1 7 4 3    0 0 0 7 4 4    21DiToSiCo.104
           -1   210543831004.20      2.10    0 0 2 6 1 5    0 0 0 7 4 4    21DiToSiCo.21
            1   220057792912.10      2.50    0 0 2 6 1 5    0 0 0 5 4 2    21DiToSiCo.191
           -1   211412150018.40      2.00    1 0 1 5 2 3    0 0 0 5 4 2    21DiToSiCo.33
            1   216199773829.60      2.30    1 0 1 5 2 3    0 0 0 6 0 6    21DiToSiCo.113
           -1   211474638361.00      1.90    2 0 0 5 1 5    0 0 0 6 0 6    21DiToSiCo.34
            1   218178362696.50      1.90    2 0 0 5 1 5    0 0 0 4 0 4    21DiToSiCo.154
           -1   212872456178.30      2.00    2 0 0 3 1 3    0 0 0 4 0 4    21DiToSiCo.66
            1   210077627952.70      1.90    2 0 0 3 1 3    0 0 0 4 2 2    21DiToSiCo.7
           -1      322465112.00      2.00    0 0 0 5 1 5    0 0 0 4 2 2    06GoMaGuKn.3
           -1   218519112560.50      1.90    2 0 0 6 0 6    0 0 0 5 1 5    21DiToSiCo.162
            1   212044662857.80      2.00    2 0 0 6 0 6    0 0 0 6 1 5    21DiToSiCo.45
           -1   218605445288.70      2.00    0 2 1 6 5 2    0 0 0 6 1 5    21DiToSiCo.166
            1   210463636255.00      1.90    0 2 1 6 5 2    0 0 0 7 3 5    21DiToSiCo.17
           -1   217612335109.70      1.90    2 0 0 7 4 4    0 0 0 7 3 5    21DiToSiCo.142
            1   210470423741.50      2.50    2 0 0 7 4 4    0 0 0 7 5 3    21DiToSiCo.18
           -1   218340043754.40      2.00    2 0 0 7 6 2    0 0 0 7 5 3    21DiToSiCo.157
            1   212457641964.80      4.00    2 0 0 7 6 2    0 0 0 8 5 3    21DiToSiCo.57
           -1   218161537779.00      2.40    2 0 0 8 6 2    0 0 0 8 5 3    21DiToSiCo.153
            1   211601714890.40      2.20    2 0 0 8 6 2    0 0 0 9 5 5    21DiToSiCo.37
           -1   217999528718.10      3.10    2 0 0 9 6 4    0 0 0 9 5 5    21DiToSiCo.149
            1   215950444612.30      5.80    2 0 0 9 6 4    0 0 0 10 3 7   24UbCsDiCo.10

   Line #3: 547.676 GHz

      Upper state: 0 0 0 1 1 0
      Lower state: 0 0 0 1 0 1

      Predictions for position: 

              freq/GHz   unc/Hz   dev/Hz   line tag
           547.6764618     6.2k      0.0   SNAPS
            547.676470    15.0k     8.0k   06GoMaGuKn.6
             547.67644   100.0k   -20.0k   72LuHeCoGob.8
                547.57   149.9M  -110.0M   76FlGi.4

      Best path used by the SNAPS prediction: 

         sign          freq/kHz   unc/kHz    upper state    lower state    line tag
           -1   219808394678.70      2.00    1 0 1 2 2 0    0 0 0 1 0 1    21DiToSiCo.187
            1   214200947005.10      1.70    1 0 1 2 2 0    0 0 0 3 2 1    21DiToSiCo.89
           -1      390607776.00      4.00    0 0 0 4 1 4    0 0 0 3 2 1    06GoMaGuKn.4
           -1   217293885932.10      1.90    2 0 0 4 2 3    0 0 0 4 1 4    21DiToSiCo.134
            1   215540744478.20      2.00    2 0 0 4 2 3    0 0 0 3 3 0    21DiToSiCo.102
           -1   210751278292.30      1.80    2 0 0 2 2 1    0 0 0 3 3 0    21DiToSiCo.25
            1   217954798734.00      2.20    2 0 0 2 2 1    0 0 0 1 1 0    21DiToSiCo.148

   Line #4: 994.675 GHz

      Upper state: 0 0 0 2 0 2
      Lower state: 0 0 0 1 1 1

      Predictions for position: 

              freq/GHz   unc/Hz   dev/Hz   line tag
           994.6743948     5.6k      0.0   SNAPS
            994.674431    36.0k    36.0k   99MaNaNaOd.5
              994.6670     6.0M    -7.4M   85Johns.1
               994.663    30.0M   -11.0M   81Partridg.2

      Best path used by the SNAPS prediction: 

         sign          freq/kHz   unc/kHz    upper state    lower state    line tag
           -1   216352817189.00      1.80    2 0 0 2 0 2    0 0 0 1 1 1    21DiToSiCo.115
            1   213210411131.70      2.20    2 0 0 2 0 2    0 0 0 3 1 3    21DiToSiCo.72
            1      203407498.00      4.00    0 0 0 3 1 3    0 0 0 2 2 0    06GoMaGuKn.1
           -1   212431888691.50      1.80    2 0 0 1 1 1    0 0 0 2 2 0    21DiToSiCo.56
            1   214376212856.00      2.00    2 0 0 1 1 1    0 0 0 2 0 2    21DiToSiCo.92

   Line #5: 1095.627 GHz

      Upper state: 0 0 0 3 1 2
      Lower state: 0 0 0 3 0 3

      Predictions for position: 

              freq/GHz   unc/Hz   dev/Hz   line tag
          1095.6289180     5.4k      0.0   SNAPS
           1095.628955    36.0k    37.0k   99MaNaNaOd.6
             1095.6302     6.0M     1.3M   85Johns.2
              1095.672    30.0M    44.0M   81Partridg.4
               1095.74   149.9M   110.0M   76FlGi.7

      Best path used by the SNAPS prediction: 

         sign          freq/kHz   unc/kHz    upper state    lower state    line tag
           -1   216433278881.60      1.80    1 0 1 2 2 0    0 0 0 3 0 3    21DiToSiCo.117
            1   214200947005.10      1.70    1 0 1 2 2 0    0 0 0 3 2 1    21DiToSiCo.89
           -1      390607776.00      4.00    0 0 0 4 1 4    0 0 0 3 2 1    06GoMaGuKn.4
           -1   217293885932.10      1.90    2 0 0 4 2 3    0 0 0 4 1 4    21DiToSiCo.134
            1   218821196666.60      1.90    2 0 0 4 2 3    0 0 0 3 1 2    21DiToSiCo.171

   Line #6: 1633.479 GHz

      Upper state: 0 0 0 2 2 1
      Lower state: 0 0 0 2 1 2

      Predictions for position: 

              freq/GHz   unc/Hz   dev/Hz   line tag
          1633.4826470     5.5k      0.0   SNAPS
           1633.482650    36.0k     3.0k   99MaNaNaOd.21
             1633.4846     3.3M     1.9M   22ToKoMiPi.3
             1633.4744     5.4M    -8.3M   24KaMiKoCa.5
             1633.4816     6.0M    -1.1M   85Johns.11
              1633.515    30.0M    32.0M   80KaKy.2
               1633.75   149.9M   270.0M   77Winther.1

      Best path used by the SNAPS prediction: 

         sign          freq/kHz   unc/kHz    upper state    lower state    line tag
           -1   216846609141.30      1.80    2 0 0 2 2 1    0 0 0 2 1 2    21DiToSiCo.127
            1   210751278292.30      1.80    2 0 0 2 2 1    0 0 0 3 3 0    21DiToSiCo.25
           -1      489054250.00      4.00    0 0 0 4 2 3    0 0 0 3 3 0    06GoMaGuKn.5
           -1   211481121076.10      2.20    2 0 0 3 1 2    0 0 0 4 2 3    21DiToSiCo.35
            1   216432023528.10      1.80    2 0 0 3 1 2    0 0 0 2 2 1    21DiToSiCo.116

   Line #7: 1719.250 GHz

      Upper state: 0 0 0 3 0 3
      Lower state: 0 0 0 2 1 2

      Predictions for position: 

              freq/GHz   unc/Hz   dev/Hz   line tag
          1719.2497299     5.6k      0.0   SNAPS
           1719.249729    36.0k    -1.0k   99MaNaNaOd.24
             1719.2510     1.5M     1.3M   22ToKoMiPi.5
             1719.2471     4.8M    -2.6M   24KaMiKoCa.10
             1719.2528     6.0M     3.1M   85Johns.13
              1719.151    30.0M   -99.0M   80KaKy.4

      Best path used by the SNAPS prediction: 

         sign          freq/kHz   unc/kHz    upper state    lower state    line tag
           -1   216846609141.30      1.80    2 0 0 2 2 1    0 0 0 2 1 2    21DiToSiCo.127
            1   210751278292.30      1.80    2 0 0 2 2 1    0 0 0 3 3 0    21DiToSiCo.25
           -1      489054250.00      4.00    0 0 0 4 2 3    0 0 0 3 3 0    06GoMaGuKn.5
           -1   211481121076.10      2.20    2 0 0 3 1 2    0 0 0 4 2 3    21DiToSiCo.35
            1   216346256445.20      1.90    2 0 0 3 1 2    0 0 0 3 0 3    21DiToSiCo.114

   Line #8: 2147.726 GHz

      Upper state: 0 0 0 3 1 3
      Lower state: 0 0 0 2 0 2

      Predictions for position: 

              freq/GHz   unc/Hz   dev/Hz   line tag
          2147.7316625     4.8k      0.0   SNAPS
           2147.731770    36.0k   108.0k   99MaNaNaOd.35
             2147.7327     1.5M     1.0M   24KaMiKoCa.38
             2147.7330     1.5M     1.3M   22ToKoMiPi.18
             2147.7357     6.0M     4.0M   85Johns.23
              2147.779    30.0M    47.0M   80KaKy.14
               2148.25   149.9M     0.5G   77Winther.7

      Best path used by the SNAPS prediction: 

         sign          freq/kHz   unc/kHz    upper state    lower state    line tag
           -1   214376212856.00      2.00    2 0 0 1 1 1    0 0 0 2 0 2    21DiToSiCo.92
            1   212431888691.50      1.80    2 0 0 1 1 1    0 0 0 2 2 0    21DiToSiCo.56
           -1      203407498.00      4.00    0 0 0 3 1 3    0 0 0 2 2 0    06GoMaGuKn.1

   Line #9: 2622.948 GHz

      Upper state: 0 0 0 4 1 4
      Lower state: 0 0 0 3 0 3

      Predictions for position: 

              freq/GHz   unc/Hz   dev/Hz   line tag
          2622.9396525     4.7k      0.0   SNAPS
           2622.939667    42.0k    15.0k   99MaNaNaOd.45
             2622.9391     1.2M    -0.6M   24KaMiKoCa.73
             2622.9424     6.0M     2.7M   85Johns.33
             2622.9418     7.5M     2.1M   22ToKoMiPi.40
              2622.917    30.0M   -22.0M   80KaKy.27
              2622.908    30.0M   -31.0M   78KaKaKy.4
               2622.91   149.9M   -30.0M   77Winther.13

      Best path used by the SNAPS prediction: 

         sign          freq/kHz   unc/kHz    upper state    lower state    line tag
           -1   216433278881.60      1.80    1 0 1 2 2 0    0 0 0 3 0 3    21DiToSiCo.117
            1   214200947005.10      1.70    1 0 1 2 2 0    0 0 0 3 2 1    21DiToSiCo.89
           -1      390607776.00      4.00    0 0 0 4 1 4    0 0 0 3 2 1    06GoMaGuKn.4

   Line #10: 2741.661 GHz

      Upper state: 0 0 0 2 2 1
      Lower state: 0 0 0 1 1 0

      Predictions for position: 

              freq/GHz   unc/Hz   dev/Hz   line tag
          2741.6722397     5.7k      0.0   SNAPS
           2741.672285    36.0k    45.0k   99MaNaNaOd.48
             2741.6716     1.2M    -0.7M   24KaMiKoCa.79
             2741.6734     4.2M     1.1M   22ToKoMiPi.45
             2741.6767     6.0M     4.4M   85Johns.36
              2741.602    30.0M   -70.0M   80KaKy.30
              2741.701    30.0M    29.0M   78KaKaKy.5
               2741.57   149.9M  -100.0M   77Winther.14

      Best path used by the SNAPS prediction: 

         sign          freq/kHz   unc/kHz    upper state    lower state    line tag
           -1   217954798734.00      2.20    2 0 0 2 2 1    0 0 0 1 1 0    21DiToSiCo.148
            1   210751278292.30      1.80    2 0 0 2 2 1    0 0 0 3 3 0    21DiToSiCo.25
           -1      489054250.00      4.00    0 0 0 4 2 3    0 0 0 3 3 0    06GoMaGuKn.5
           -1   211481121076.10      2.20    2 0 0 3 1 2    0 0 0 4 2 3    21DiToSiCo.35
            1   216432023528.10      1.80    2 0 0 3 1 2    0 0 0 2 2 1    21DiToSiCo.116

   Line #11: 3296.741 GHz

      Upper state: 0 0 0 3 2 2
      Lower state: 0 0 0 2 1 1

      Predictions for position: 

              freq/GHz   unc/Hz   dev/Hz   line tag
          3296.7343231     5.6k      0.0   SNAPS
           3296.734387    39.0k    64.0k   99MaNaNaOd.66
            3296.73492     0.9M     0.6M   24KaMiKoCa.125
             3296.7355     1.8M     1.2M   22ToKoMiPi.72
             3296.7343     6.0M     -0.0   85Johns.54
              3296.674    30.0M   -61.0M   80KaKy.49
               3296.91   149.9M   170.0M   77Winther.24

      Best path used by the SNAPS prediction: 

         sign          freq/kHz   unc/kHz    upper state    lower state    line tag
           -1   218439924827.20      1.90    2 0 0 3 2 2    0 0 0 2 1 1    21DiToSiCo.160
            1   209868445082.80      2.60    2 0 0 3 2 2    0 0 0 4 3 1    21DiToSiCo.1
           -1   210208825509.30      1.90    0 2 1 5 3 2    0 0 0 4 3 1    21DiToSiCo.12
            1   211872275376.40      2.10    0 2 1 5 3 2    0 0 0 5 1 5    21DiToSiCo.44
            1      322465112.00      2.00    0 0 0 5 1 5    0 0 0 4 2 2    06GoMaGuKn.3
           -1   210077627952.70      1.90    2 0 0 3 1 3    0 0 0 4 2 2    21DiToSiCo.7
            1   213366458394.90      2.20    2 0 0 3 1 3    0 0 0 3 2 2    21DiToSiCo.74

   Line #12: 3636.466 GHz

      Upper state: 0 0 0 6 1 6
      Lower state: 0 0 0 5 0 5

      Predictions for position: 

              freq/GHz   unc/Hz   dev/Hz   line tag
          3636.4662226     7.4k      0.0   SNAPS
           3636.466380    44.0k   157.0k   99MaNaNaOd.73
            3636.46603     0.9M  -200.0k   24KaMiKoCa.149
             3636.4660     1.5M  -200.0k   22ToKoMiPi.84
             3636.4666     6.0M   400.0k   85Johns.61
              3636.486    30.0M    19.0M   80KaKy.56
              3636.596    30.0M   130.0M   78KaKaKy.11
               3636.63   149.9M   170.0M   77Winther.26

      Best path used by the SNAPS prediction: 

         sign          freq/kHz   unc/kHz    upper state    lower state    line tag
           -1   212167678948.10      2.10    2 0 0 4 1 4    0 0 0 5 0 5    21DiToSiCo.49
            1   212929950045.80      2.00    2 0 0 4 1 4    0 0 0 4 2 3    21DiToSiCo.67
            1      489054250.00      4.00    0 0 0 4 2 3    0 0 0 3 3 0    06GoMaGuKn.5
           -1   215540744478.20      2.00    2 0 0 4 2 3    0 0 0 3 3 0    21DiToSiCo.102
            1   212061548824.10      2.30    2 0 0 4 2 3    0 0 0 5 1 4    21DiToSiCo.46
           -1   219030888618.50      2.20    0 0 2 4 2 3    0 0 0 5 1 4    21DiToSiCo.176
            1   215812069399.30      2.00    0 0 2 4 2 3    0 0 0 5 3 2    21DiToSiCo.107
           -1   210984903696.30      1.90    0 2 1 6 3 3    0 0 0 5 3 2    21DiToSiCo.28
            1   212795126999.30      2.90    0 2 1 6 3 3    0 0 0 6 1 6    21DiToSiCo.62

   Line #13: 3696.249 GHz

      Upper state: 0 0 0 9 4 6
      Lower state: 0 0 0 9 3 7

      Predictions for position: 

              freq/GHz   unc/Hz   dev/Hz   line tag
           3696.249155    16.9k      0.0   SNAPS
           3696.249232    38.0k    77.0k   99MaNaNaOd.75
            3696.24734     0.9M    -1.8M   24KaMiKoCa.157
             3696.2491     1.5M     -0.0   22ToKoMiPi.87
             3696.2428     6.0M    -6.3M   85Johns.63
              3696.105    30.0M  -144.0M   80KaKy.58

      Best path used by the SNAPS prediction: 

         sign          freq/kHz   unc/kHz    upper state    lower state    line tag
           -1   217879222532.80      3.70    1 0 1 9 3 6    0 0 0 9 3 7    24UbCsDiCo.1
            1   216799357582.50      3.80    1 0 1 9 3 6    0 0 0 8 5 3    21DiToSiCo.126
           -1   212457641964.80      4.00    2 0 0 7 6 2    0 0 0 8 5 3    21DiToSiCo.57
            1   218340043754.40      2.00    2 0 0 7 6 2    0 0 0 7 5 3    21DiToSiCo.157
           -1   210470423741.50      2.50    2 0 0 7 4 4    0 0 0 7 5 3    21DiToSiCo.18
            1   217612335109.70      1.90    2 0 0 7 4 4    0 0 0 7 3 5    21DiToSiCo.142
           -1   210463636255.00      1.90    0 2 1 6 5 2    0 0 0 7 3 5    21DiToSiCo.17
            1   218605445288.70      2.00    0 2 1 6 5 2    0 0 0 6 1 5    21DiToSiCo.166
           -1   212044662857.80      2.00    2 0 0 6 0 6    0 0 0 6 1 5    21DiToSiCo.45
            1   218519112560.50      1.90    2 0 0 6 0 6    0 0 0 5 1 5    21DiToSiCo.162
            1      322465112.00      2.00    0 0 0 5 1 5    0 0 0 4 2 2    06GoMaGuKn.3
           -1   210077627952.70      1.90    2 0 0 3 1 3    0 0 0 4 2 2    21DiToSiCo.7
            1   212872456178.30      2.00    2 0 0 3 1 3    0 0 0 4 0 4    21DiToSiCo.66
           -1   218178362696.50      1.90    2 0 0 5 1 5    0 0 0 4 0 4    21DiToSiCo.154
            1   211474638361.00      1.90    2 0 0 5 1 5    0 0 0 6 0 6    21DiToSiCo.34
           -1   216199773829.60      2.30    1 0 1 5 2 3    0 0 0 6 0 6    21DiToSiCo.113
            1   211412150018.40      2.00    1 0 1 5 2 3    0 0 0 5 4 2    21DiToSiCo.33
           -1   220057792912.10      2.50    0 0 2 6 1 5    0 0 0 5 4 2    21DiToSiCo.191
            1   210543831004.20      2.10    0 0 2 6 1 5    0 0 0 7 4 4    21DiToSiCo.21
           -1   215591396440.70      2.00    1 0 1 7 4 3    0 0 0 7 4 4    21DiToSiCo.104
            1   212254745824.10      6.10    1 0 1 7 4 3    0 0 0 6 6 0    21DiToSiCo.51
           -1   216170204632.10      2.30    0 0 2 6 5 1    0 0 0 6 6 0    21DiToSiCo.112
            1   211044507755.40      3.00    0 0 2 6 5 1    0 0 0 7 6 2    21DiToSiCo.31
           -1   216093103792.30      2.60    0 0 2 7 5 3    0 0 0 7 6 2    21DiToSiCo.108
            1   210238338294.50      2.90    0 0 2 7 5 3    0 0 0 8 6 2    21DiToSiCo.13
           -1   213872692528.50      6.20    1 0 1 9 4 5    0 0 0 8 6 2    21DiToSiCo.85
            1   212866421839.10      5.70    1 0 1 9 4 5    0 0 0 10 2 8   21DiToSiCo.65
           -1   214778899384.20      3.70    2 0 0 9 5 5    0 0 0 10 2 8   24UbCsDiCo.2
            1   217733343682.50      4.20    2 0 0 9 5 5    0 0 0 9 4 6    24UbCsDiCo.3

   Line #14: 3769.504 GHz

      Upper state: 0 0 0 4 2 3
      Lower state: 0 0 0 3 1 2

      Predictions for position: 

              freq/GHz   unc/Hz   dev/Hz   line tag
          3769.5064388     4.8k      0.0   SNAPS
           3769.506447    46.0k     8.0k   99MaNaNaOd.79
            3769.50672     0.9M   290.0k   24KaMiKoCa.165
             3769.5061     1.5M  -300.0k   22ToKoMiPi.93
             3769.5091     6.0M     2.7M   85Johns.67
              3769.524    30.0M    18.0M   80KaKy.63
              3769.563    30.0M    57.0M   78KaKaKy.12
               3769.53   149.9M    20.0M   77Winther.27

      Best path used by the SNAPS prediction: 

         sign          freq/kHz   unc/kHz    upper state    lower state    line tag
           -1   215607014166.60      2.00    1 0 1 3 1 3    0 0 0 3 1 2    21DiToSiCo.105
            1   212326561977.80      1.80    1 0 1 3 1 3    0 0 0 3 3 0    21DiToSiCo.52
           -1      489054250.00      4.00    0 0 0 4 2 3    0 0 0 3 3 0    06GoMaGuKn.5

   Line #15: 3951.553 GHz

      Upper state: 0 0 0 3 2 1
      Lower state: 0 0 0 2 1 2

      Predictions for position: 

              freq/GHz   unc/Hz   dev/Hz   line tag
          3951.5816191     5.5k      0.0   SNAPS
            3951.58118     0.9M  -440.0k   24KaMiKoCa.178
             3951.5815     1.5M  -100.0k   22ToKoMiPi.103
             3951.5863     6.0M     4.7M   85Johns.74
              3951.603    30.0M    22.0M   80KaKy.71
              3951.762    30.0M   181.0M   78KaKaKy.13

      Best path used by the SNAPS prediction: 

         sign          freq/kHz   unc/kHz    upper state    lower state    line tag
           -1   216846609141.30      1.80    2 0 0 2 2 1    0 0 0 2 1 2    21DiToSiCo.127
            1   210751278292.30      1.80    2 0 0 2 2 1    0 0 0 3 3 0    21DiToSiCo.25
           -1   215540744478.20      2.00    2 0 0 4 2 3    0 0 0 3 3 0    21DiToSiCo.102
            1   217293885932.10      1.90    2 0 0 4 2 3    0 0 0 4 1 4    21DiToSiCo.134
            1      390607776.00      4.00    0 0 0 4 1 4    0 0 0 3 2 1    06GoMaGuKn.4

   Line #16: 4022.059 GHz

      Upper state: 0 0 0 10 4 7
      Lower state: 0 0 0 10 3 8

      Predictions for position: 

              freq/GHz   unc/Hz   dev/Hz   line tag
           4022.058495    11.4k      0.0   SNAPS
            4022.05865   277.0k   150.0k   99MaNaNaOd.86
            4022.05789     0.9M    -0.6M   24KaMiKoCa.185
             4022.0585     1.5M     -0.0   22ToKoMiPi.105
             4022.0594     6.0M     0.9M   85Johns.75
              4022.055    30.0M    -4.0M   80KaKy.72

      Best path used by the SNAPS prediction: 

         sign          freq/kHz   unc/kHz    upper state    lower state    line tag
           -1   215518142895.50      2.90    1 0 1 9 5 5    0 0 0 10 3 8   24UbCsDiCo.11
            1   214669009738.40      2.00    1 0 1 9 5 5    0 0 0 9 5 4    21DiToSiCo.97
           -1   211517294984.10      2.20    2 0 0 8 6 3    0 0 0 9 5 4    21DiToSiCo.36
            1   217177808391.70      5.50    2 0 0 8 6 3    0 0 0 9 3 6    21DiToSiCo.132
           -1      253913309.00      7.00    0 0 0 10 2 9   0 0 0 9 3 6    06GoMaGuKn.2
           -1   218682073260.70      4.30    1 2 0 10 5 6   0 0 0 10 2 9   21DiToSiCo.169
            1   210102547824.20      3.90    1 2 0 10 5 6   0 0 0 10 4 7   21DiToSiCo.10

   Line #17: 4055.476 GHz

      Upper state: 0 0 0 9 3 7
      Lower state: 0 0 0 9 2 8

      Predictions for position: 

              freq/GHz   unc/Hz   dev/Hz   line tag
           4055.475627    12.4k      0.0   SNAPS
           4055.475586    39.0k   -41.0k   99MaNaNaOd.88
            4055.47425     0.9M    -1.4M   24KaMiKoCa.189
             4055.4701     1.5M    -5.6M   22ToKoMiPi.109
             4055.4758     6.0M   100.0k   85Johns.77
              4055.436    30.0M   -39.0M   80KaKy.75

      Best path used by the SNAPS prediction: 

         sign          freq/kHz   unc/kHz    upper state    lower state    line tag
           -1   213512114337.30      4.20    2 0 0 8 3 5    0 0 0 9 2 8    24UbCsDiCo.5
            1   218129328936.80      4.90    2 0 0 8 3 5    0 0 0 7 4 4    24UbCsDiCo.4
           -1   210543831004.20      2.10    0 0 2 6 1 5    0 0 0 7 4 4    21DiToSiCo.21
            1   220057792912.10      2.50    0 0 2 6 1 5    0 0 0 5 4 2    21DiToSiCo.191
           -1   211412150018.40      2.00    1 0 1 5 2 3    0 0 0 5 4 2    21DiToSiCo.33
            1   216199773829.60      2.30    1 0 1 5 2 3    0 0 0 6 0 6    21DiToSiCo.113
           -1   211474638361.00      1.90    2 0 0 5 1 5    0 0 0 6 0 6    21DiToSiCo.34
            1   218178362696.50      1.90    2 0 0 5 1 5    0 0 0 4 0 4    21DiToSiCo.154
           -1   212872456178.30      2.00    2 0 0 3 1 3    0 0 0 4 0 4    21DiToSiCo.66
            1   210077627952.70      1.90    2 0 0 3 1 3    0 0 0 4 2 2    21DiToSiCo.7
           -1      322465112.00      2.00    0 0 0 5 1 5    0 0 0 4 2 2    06GoMaGuKn.3
           -1   218519112560.50      1.90    2 0 0 6 0 6    0 0 0 5 1 5    21DiToSiCo.162
            1   212044662857.80      2.00    2 0 0 6 0 6    0 0 0 6 1 5    21DiToSiCo.45
           -1   218605445288.70      2.00    0 2 1 6 5 2    0 0 0 6 1 5    21DiToSiCo.166
            1   210463636255.00      1.90    0 2 1 6 5 2    0 0 0 7 3 5    21DiToSiCo.17
           -1   217612335109.70      1.90    2 0 0 7 4 4    0 0 0 7 3 5    21DiToSiCo.142
            1   210470423741.50      2.50    2 0 0 7 4 4    0 0 0 7 5 3    21DiToSiCo.18
           -1   218340043754.40      2.00    2 0 0 7 6 2    0 0 0 7 5 3    21DiToSiCo.157
            1   212457641964.80      4.00    2 0 0 7 6 2    0 0 0 8 5 3    21DiToSiCo.57
           -1   216799357582.50      3.80    1 0 1 9 3 6    0 0 0 8 5 3    21DiToSiCo.126
            1   217879222532.80      3.70    1 0 1 9 3 6    0 0 0 9 3 7    24UbCsDiCo.1

   Line #18: 4416.311 GHz

      Upper state: 0 0 0 3 3 1
      Lower state: 0 0 0 2 2 0

      Predictions for position: 

              freq/GHz   unc/Hz   dev/Hz   line tag
          4416.2841199     5.8k      0.0   SNAPS
           4416.284094    44.0k   -26.0k   99MaNaNaOd.95
            4416.28407     0.9M   -50.0k   24KaMiKoCa.215
             4416.2838     1.5M  -300.0k   22ToKoMiPi.126
             4416.2913     6.0M     7.1M   85Johns.84
              4416.273    30.0M   -11.0M   80KaKy.83
              4416.291    30.0M     7.0M   78KaKaKy.17
               4416.21   149.9M   -70.0M   77Winther.37

      Best path used by the SNAPS prediction: 

         sign          freq/kHz   unc/kHz    upper state    lower state    line tag
           -1      203407498.00      4.00    0 0 0 3 1 3    0 0 0 2 2 0    06GoMaGuKn.1
           -1   213210411131.70      2.20    2 0 0 2 0 2    0 0 0 3 1 3    21DiToSiCo.72
            1   214612822648.10      2.00    2 0 0 2 0 2    0 0 0 2 1 1    21DiToSiCo.96
           -1   216129993563.20      2.20    1 0 1 2 1 2    0 0 0 2 1 1    21DiToSiCo.110
            1   210514705424.90      1.90    1 0 1 2 1 2    0 0 0 3 3 1    21DiToSiCo.19

   Line #19: 4557.467 GHz

      Upper state: 0 0 0 10 3 8
      Lower state: 0 0 0 10 2 9

      Predictions for position: 

              freq/GHz   unc/Hz   dev/Hz   line tag
          4557.4669415     9.8k      0.0   SNAPS
           4557.466890    51.0k   -52.0k   99MaNaNaOd.99
            4557.46623     0.9M    -0.7M   24KaMiKoCa.232
             4557.4662     1.5M    -0.7M   22ToKoMiPi.132
             4557.4707     6.0M     3.8M   85Johns.88
              4557.439    30.0M   -28.0M   80KaKy.87

      Best path used by the SNAPS prediction: 

         sign          freq/kHz   unc/kHz    upper state    lower state    line tag
           -1      253913309.00      7.00    0 0 0 10 2 9   0 0 0 9 3 6    06GoMaGuKn.2
           -1   217177808391.70      5.50    2 0 0 8 6 3    0 0 0 9 3 6    21DiToSiCo.132
            1   211517294984.10      2.20    2 0 0 8 6 3    0 0 0 9 5 4    21DiToSiCo.36
           -1   214669009738.40      2.00    1 0 1 9 5 5    0 0 0 9 5 4    21DiToSiCo.97
            1   215518142895.50      2.90    1 0 1 9 5 5    0 0 0 10 3 8   24UbCsDiCo.11

   Line #20: 4785.166 GHz

      Upper state: 0 0 0 9 2 8
      Lower state: 0 0 0 9 1 9

      Predictions for position: 

              freq/GHz   unc/Hz   dev/Hz   line tag
           4785.166359    11.4k      0.0   SNAPS
           4785.166445    44.0k    86.0k   99MaNaNaOd.111
            4785.16580     0.9M    -0.6M   24KaMiKoCa.261
             4785.1658     1.5M    -0.6M   22ToKoMiPi.150
             4785.1781     6.0M    11.7M   85Johns.100
              4785.140    30.0M   -26.0M   80KaKy.101

      Best path used by the SNAPS prediction: 

         sign          freq/kHz   unc/kHz    upper state    lower state    line tag
           -1   216453568294.10      4.20    0 0 2 8 0 8    0 0 0 9 1 9    24UbCsDiCo.7
            1   219557374515.10      4.20    0 0 2 8 0 8    0 0 0 7 3 5    24UbCsDiCo.6
           -1   210463636255.00      1.90    0 2 1 6 5 2    0 0 0 7 3 5    21DiToSiCo.17
            1   218605445288.70      2.00    0 2 1 6 5 2    0 0 0 6 1 5    21DiToSiCo.166
           -1   212044662857.80      2.00    2 0 0 6 0 6    0 0 0 6 1 5    21DiToSiCo.45
            1   218519112560.50      1.90    2 0 0 6 0 6    0 0 0 5 1 5    21DiToSiCo.162
            1      322465112.00      2.00    0 0 0 5 1 5    0 0 0 4 2 2    06GoMaGuKn.3
           -1   210077627952.70      1.90    2 0 0 3 1 3    0 0 0 4 2 2    21DiToSiCo.7
            1   212872456178.30      2.00    2 0 0 3 1 3    0 0 0 4 0 4    21DiToSiCo.66
           -1   218178362696.50      1.90    2 0 0 5 1 5    0 0 0 4 0 4    21DiToSiCo.154
            1   211474638361.00      1.90    2 0 0 5 1 5    0 0 0 6 0 6    21DiToSiCo.34
           -1   216199773829.60      2.30    1 0 1 5 2 3    0 0 0 6 0 6    21DiToSiCo.113
            1   211412150018.40      2.00    1 0 1 5 2 3    0 0 0 5 4 2    21DiToSiCo.33
           -1   220057792912.10      2.50    0 0 2 6 1 5    0 0 0 5 4 2    21DiToSiCo.191
            1   210543831004.20      2.10    0 0 2 6 1 5    0 0 0 7 4 4    21DiToSiCo.21
           -1   218129328936.80      4.90    2 0 0 8 3 5    0 0 0 7 4 4    24UbCsDiCo.4
            1   213512114337.30      4.20    2 0 0 8 3 5    0 0 0 9 2 8    24UbCsDiCo.5

   Line #21: 5051.263 GHz

      Upper state: 0 0 0 4 3 2
      Lower state: 0 0 0 3 2 1

      Predictions for position: 

              freq/GHz   unc/Hz   dev/Hz   line tag
          5051.2724291     5.0k      0.0   SNAPS
           5051.272514    80.0k    85.0k   99MaNaNaOd.115
            5051.27298     0.9M     0.6M   24KaMiKoCa.277
             5051.2718     1.5M    -0.7M   22ToKoMiPi.159
             5051.2745     6.0M     2.0M   85Johns.104
              5051.269    30.0M    -3.0M   80KaKy.106
              5051.272    30.0M     -0.0   78KaKaKy.23
               5051.20   149.9M   -70.0M   77Winther.44

      Best path used by the SNAPS prediction: 

         sign          freq/kHz   unc/kHz    upper state    lower state    line tag
           -1      390607776.00      4.00    0 0 0 4 1 4    0 0 0 3 2 1    06GoMaGuKn.4
           -1   218001743321.60      2.40    1 0 1 4 1 3    0 0 0 4 1 4    21DiToSiCo.150
            1   213341078668.50      1.90    1 0 1 4 1 3    0 0 0 4 3 2    21DiToSiCo.73
